# Supplementary material for: The long-range correlation and evolution law of centennial-scale temperatures in Northeast China
Source: PLoS One. 2018 Jun 6;13(6):e0198238. doi: 10.1371/journal.pone.0198238 (PMC5991411; doi:10.1371/journal.pone.0198238)
Supplement: S1 Data — (ZIP) [file pone.0198238.s001.zip]

Archive with 4 entries (3 files):
- dataset/
- dataset/changchun.txt
- dataset/haerbin.txt
- dataset/shenyang.txt
