# Supplementary material for: The long-range correlation and evolution law of centennial-scale temperatures in Northeast China
Source: PLoS One. 2018 Jun 6;13(6):e0198238. doi: 10.1371/journal.pone.0198238 (PMC5991411; doi:10.1371/journal.pone.0198238)
Supplement: S1 Data — (ZIP) [file pone.0198238.s001.zip › dataset/changchun.txt]

   1909.000       1.000000      -15.43500    
   1909.000       2.000000      -12.48600    
   1909.000       3.000000      -6.816000    
   1909.000       4.000000       4.013000    
   1909.000       5.000000       14.14200    
   1909.000       6.000000       18.54000    
   1909.000       7.000000       23.19400    
   1909.000       8.000000       21.90600    
   1909.000       9.000000       14.22700    
   1909.000       10.00000       4.400000    
   1909.000       11.00000      -2.767000    
   1909.000       12.00000      -12.74500    
   1910.000       1.000000      -18.84500    
   1910.000       2.000000      -14.62100    
   1910.000       3.000000      -6.645000    
   1910.000       4.000000       6.617000    
   1910.000       5.000000       14.88400    
   1910.000       6.000000       18.78700    
   1910.000       7.000000       23.52300    
   1910.000       8.000000       21.07400    
   1910.000       9.000000       13.91000    
   1910.000       10.00000       7.884000    
   1910.000       11.00000      -4.833000    
   1910.000       12.00000      -16.21600    
   1911.000       1.000000      -17.82300    
   1911.000       2.000000      -13.02500    
   1911.000       3.000000      -6.390000    
   1911.000       4.000000       5.217000    
   1911.000       5.000000       14.12300    
   1911.000       6.000000       19.13300    
   1911.000       7.000000       21.97400    
   1911.000       8.000000       21.31300    
   1911.000       9.000000       15.86300    
   1911.000       10.00000       5.571000    
   1911.000       11.00000      -1.970000    
   1911.000       12.00000      -13.13200    
   1912.000       1.000000      -13.52900    
   1912.000       2.000000      -8.224000    
   1912.000       3.000000      -4.106000    
   1912.000       4.000000       6.377000    
   1912.000       5.000000       12.28400    
   1912.000       6.000000       19.62700    
   1912.000       7.000000       22.67400    
   1912.000       8.000000       21.54200    
   1912.000       9.000000       12.47300    
   1912.000       10.00000       2.994000    
   1912.000       11.00000      -7.447000    
   1912.000       12.00000      -15.81900    
   1913.000       1.000000      -18.55800    
   1913.000       2.000000      -13.89600    
   1913.000       3.000000      -4.929000    
   1913.000       4.000000       7.863000    
   1913.000       5.000000       14.02300    
   1913.000       6.000000       18.13700    
   1913.000       7.000000       21.25800    
   1913.000       8.000000       21.58700    
   1913.000       9.000000       14.43000    
   1913.000       10.00000       5.955000    
   1913.000       11.00000      -3.347000    
   1913.000       12.00000      -14.21300    
   1914.000       1.000000      -12.01300    
   1914.000       2.000000      -10.55400    
   1914.000       3.000000      -3.671000    
   1914.000       4.000000       8.630000    
   1914.000       5.000000       16.92900    
   1914.000       6.000000       20.60700    
   1914.000       7.000000       22.72600    
   1914.000       8.000000       22.21900    
   1914.000       9.000000       14.92000    
   1914.000       10.00000       8.381000    
   1914.000       11.00000      -8.273000    
   1914.000       12.00000      -15.25200    
   1915.000       1.000000      -21.08100    
   1915.000       2.000000      -16.11100    
   1915.000       3.000000      -8.745000    
   1915.000       4.000000       3.000000    
   1915.000       5.000000       12.51000    
   1915.000       6.000000       18.45700    
   1915.000       7.000000       23.35200    
   1915.000       8.000000       20.87400    
   1915.000       9.000000       13.99000    
   1915.000       10.00000       6.206000    
   1915.000       11.00000      -3.040000    
   1915.000       12.00000      -9.794000    
   1916.000       1.000000      -14.33500    
   1916.000       2.000000      -13.43400    
   1916.000       3.000000      -8.348000    
   1916.000       4.000000       4.380000    
   1916.000       5.000000       13.84200    
   1916.000       6.000000       19.16000    
   1916.000       7.000000       23.28400    
   1916.000       8.000000       23.54500    
   1916.000       9.000000       14.00300    
   1916.000       10.00000       7.106000    
   1916.000       11.00000      -2.797000    
   1916.000       12.00000      -14.59400    
   1917.000       1.000000      -20.58400    
   1917.000       2.000000      -13.75700    
   1917.000       3.000000      -3.129000    
   1917.000       4.000000       6.727000    
   1917.000       5.000000       12.27100    
   1917.000       6.000000       23.20000    
   1917.000       7.000000       23.44200    
   1917.000       8.000000       21.76100    
   1917.000       9.000000       14.74700    
   1917.000       10.00000       6.374000    
   1917.000       11.00000      -6.190000    
   1917.000       12.00000      -18.03200    
   1918.000       1.000000      -18.70300    
   1918.000       2.000000      -11.50700    
   1918.000       3.000000     -0.8480000    
   1918.000       4.000000       6.933000    
   1918.000       5.000000       13.65200    
   1918.000       6.000000       18.88000    
   1918.000       7.000000       22.37700    
   1918.000       8.000000       21.68400    
   1918.000       9.000000       14.63300    
   1918.000       10.00000       6.797000    
   1918.000       11.00000      -5.433000    
   1918.000       12.00000      -15.35800    
   1919.000       1.000000      -20.41600    
   1919.000       2.000000      -10.03200    
   1919.000       3.000000      -2.710000    
   1919.000       4.000000       4.727000    
   1919.000       5.000000       12.89400    
   1919.000       6.000000       19.62000    
   1919.000       7.000000       27.48400    
   1919.000       8.000000       22.74800    
   1919.000       9.000000       15.46300    
   1919.000       10.00000       6.971000    
   1919.000       11.00000      -4.563000    
   1919.000       12.00000      -13.70300    
   1920.000       1.000000      -14.52600    
   1920.000       2.000000      -17.02100    
   1920.000       3.000000     -0.3290000    
   1920.000       4.000000       9.017000    
   1920.000       5.000000       17.52900    
   1920.000       6.000000       19.58300    
   1920.000       7.000000       25.32300    
   1920.000       8.000000       21.92300    
   1920.000       9.000000       13.25300    
   1920.000       10.00000       7.419000    
   1920.000       11.00000      -3.193000    
   1920.000       12.00000      -12.87700    
   1921.000       1.000000      -13.08100    
   1921.000       2.000000      -10.52100    
   1921.000       3.000000      -4.129000    
   1921.000       4.000000       6.767000    
   1921.000       5.000000       15.22300    
   1921.000       6.000000       20.25000    
   1921.000       7.000000       22.62600    
   1921.000       8.000000       22.31300    
   1921.000       9.000000       15.23000    
   1921.000       10.00000       7.026000    
   1921.000       11.00000      -3.730000    
   1921.000       12.00000      -12.74500    
   1922.000       1.000000      -22.80600    
   1922.000       2.000000      -7.736000    
   1922.000       3.000000      -3.848000    
   1922.000       4.000000       8.610000    
   1922.000       5.000000       14.95500    
   1922.000       6.000000       21.61300    
   1922.000       7.000000       23.15500    
   1922.000       8.000000       21.36100    
   1922.000       9.000000       14.01700    
   1922.000       10.00000       8.645000    
   1922.000       11.00000      -8.193000    
   1922.000       12.00000      -12.68100    
   1923.000       1.000000      -17.86500    
   1923.000       2.000000      -12.50000    
   1923.000       3.000000      -1.648000    
   1923.000       4.000000       5.263000    
   1923.000       5.000000       14.49400    
   1923.000       6.000000       19.68300    
   1923.000       7.000000       22.72600    
   1923.000       8.000000       21.89000    
   1923.000       9.000000       13.59000    
   1923.000       10.00000       5.342000    
   1923.000       11.00000      -6.383000    
   1923.000       12.00000      -13.79400    
   1924.000       1.000000      -17.25500    
   1924.000       2.000000      -14.98300    
   1924.000       3.000000      -5.384000    
   1924.000       4.000000       5.843000    
   1924.000       5.000000       14.01000    
   1924.000       6.000000       21.87300    
   1924.000       7.000000       24.14500    
   1924.000       8.000000       22.53200    
   1924.000       9.000000       15.72000    
   1924.000       10.00000       5.723000    
   1924.000       11.00000      -5.100000    
   1924.000       12.00000      -13.28700    
   1925.000       1.000000      -17.18700    
   1925.000       2.000000      -13.46800    
   1925.000       3.000000      -5.213000    
   1925.000       4.000000       7.960000    
   1925.000       5.000000       14.91600    
   1925.000       6.000000       21.77000    
   1925.000       7.000000       23.06800    
   1925.000       8.000000       21.24500    
   1925.000       9.000000       15.69700    
   1925.000       10.00000       7.461000    
   1925.000       11.00000      -1.167000    
   1925.000       12.00000      -12.82600    
   1926.000       1.000000      -17.15200    
   1926.000       2.000000      -11.16800    
   1926.000       3.000000      -3.584000    
   1926.000       4.000000       5.597000    
   1926.000       5.000000       17.77400    
   1926.000       6.000000       20.99000    
   1926.000       7.000000       24.06500    
   1926.000       8.000000       22.08100    
   1926.000       9.000000       15.88300    
   1926.000       10.00000       4.345000    
   1926.000       11.00000      -3.340000    
   1926.000       12.00000      -16.29400    
   1927.000       1.000000      -15.26500    
   1927.000       2.000000      -12.39300    
   1927.000       3.000000      -4.090000    
   1927.000       4.000000       8.843000    
   1927.000       5.000000       12.39400    
   1927.000       6.000000       20.44000    
   1927.000       7.000000       23.46800    
   1927.000       8.000000       21.19700    
   1927.000       9.000000       16.39700    
   1927.000       10.00000       7.084000    
   1927.000       11.00000      -2.070000    
   1927.000       12.00000      -14.61600    
   1928.000       1.000000      -16.99700    
   1928.000       2.000000      -13.75500    
   1928.000       3.000000      -2.561000    
   1928.000       4.000000       7.800000    
   1928.000       5.000000       13.92900    
   1928.000       6.000000       19.53700    
   1928.000       7.000000       22.99400    
   1928.000       8.000000       22.48400    
   1928.000       9.000000       15.98300    
   1928.000       10.00000       5.429000    
   1928.000       11.00000      -4.043000    
   1928.000       12.00000      -13.98400    
   1929.000       1.000000      -17.63900    
   1929.000       2.000000      -14.42100    
   1929.000       3.000000      -2.906000    
   1929.000       4.000000       5.697000    
   1929.000       5.000000       13.99000    
   1929.000       6.000000       20.68300    
   1929.000       7.000000       23.67700    
   1929.000       8.000000       21.19700    
   1929.000       9.000000       13.75700    
   1929.000       10.00000       6.813000    
   1929.000       11.00000      -2.697000    
   1929.000       12.00000      -13.30000    
   1930.000       1.000000      -16.01900    
   1930.000       2.000000      -10.28900    
   1930.000       3.000000     -0.4520000    
   1930.000       4.000000       8.410000    
   1930.000       5.000000       15.47100    
   1930.000       6.000000       20.36700    
   1930.000       7.000000       24.40600    
   1930.000       8.000000       22.04800    
   1930.000       9.000000       15.17000    
   1930.000       10.00000       7.500000    
   1930.000       11.00000      -6.967000    
   1930.000       12.00000      -13.50600    
   1931.000       1.000000      -18.19400    
   1931.000       2.000000      -17.26400    
   1931.000       3.000000      -2.552000    
   1931.000       4.000000       4.047000    
   1931.000       5.000000       12.94500    
   1931.000       6.000000       18.90700    
   1931.000       7.000000       21.80000    
   1931.000       8.000000       21.82300    
   1931.000       9.000000       15.86000    
   1931.000       10.00000       6.877000    
   1931.000       11.00000      -1.963000    
   1931.000       12.00000      -13.03200    
   1932.000       1.000000      -10.29400    
   1932.000       2.000000      -12.80000    
   1932.000       3.000000      -5.190000    
   1932.000       4.000000       6.373000    
   1932.000       5.000000       13.93200    
   1932.000       6.000000       21.00000    
   1932.000       7.000000       23.68700    
   1932.000       8.000000       20.85200    
   1932.000       9.000000       15.90300    
   1932.000       10.00000       6.948000    
   1932.000       11.00000      -2.677000    
   1932.000       12.00000      -9.342000    
   1933.000       1.000000      -16.85800    
   1933.000       2.000000      -15.67900    
   1933.000       3.000000      -7.010000    
   1933.000       4.000000       6.190000    
   1933.000       5.000000       15.62600    
   1933.000       6.000000       20.36300    
   1933.000       7.000000       24.75200    
   1933.000       8.000000       21.75200    
   1933.000       9.000000       15.74300    
   1933.000       10.00000       7.245000    
   1933.000       11.00000      -3.870000    
   1933.000       12.00000      -11.59700    
   1934.000       1.000000      -18.71900    
   1934.000       2.000000      -9.875000    
   1934.000       3.000000      -5.752000    
   1934.000       4.000000       5.210000    
   1934.000       5.000000       16.59400    
   1934.000       6.000000       20.66700    
   1934.000       7.000000       22.27100    
   1934.000       8.000000       21.29700    
   1934.000       9.000000       14.90000    
   1934.000       10.00000       6.332000    
   1934.000       11.00000      -2.937000    
   1934.000       12.00000      -8.371000    
   1935.000       1.000000      -13.30000    
   1935.000       2.000000      -6.746000    
   1935.000       3.000000      -1.248000    
   1935.000       4.000000       6.750000    
   1935.000       5.000000       14.17100    
   1935.000       6.000000       18.68300    
   1935.000       7.000000       23.46500    
   1935.000       8.000000       22.32600    
   1935.000       9.000000       15.48700    
   1935.000       10.00000       9.800000    
   1935.000       11.00000      -4.867000    
   1935.000       12.00000      -16.34800    
   1936.000       1.000000      -19.20000    
   1936.000       2.000000      -15.38300    
   1936.000       3.000000      -4.894000    
   1936.000       4.000000       5.653000    
   1936.000       5.000000       13.88400    
   1936.000       6.000000       19.35000    
   1936.000       7.000000       22.76800    
   1936.000       8.000000       21.50600    
   1936.000       9.000000       16.41700    
   1936.000       10.00000       6.942000    
   1936.000       11.00000      -3.727000    
   1936.000       12.00000      -11.18100    
   1937.000       1.000000      -15.71900    
   1937.000       2.000000      -13.40700    
   1937.000       3.000000      -7.135000    
   1937.000       4.000000       5.633000    
   1937.000       5.000000       13.70000    
   1937.000       6.000000       20.14700    
   1937.000       7.000000       24.28400    
   1937.000       8.000000       22.21600    
   1937.000       9.000000       15.76000    
   1937.000       10.00000       7.848000    
   1937.000       11.00000      -3.687000    
   1937.000       12.00000      -17.22300    
   1938.000       1.000000      -18.16500    
   1938.000       2.000000      -12.93200    
   1938.000       3.000000      0.8190000    
   1938.000       4.000000       8.067000    
   1938.000       5.000000       13.44500    
   1938.000       6.000000       20.35000    
   1938.000       7.000000       23.52900    
   1938.000       8.000000       22.35800    
   1938.000       9.000000       14.18700    
   1938.000       10.00000       8.639000    
   1938.000       11.00000      -4.397000    
   1938.000       12.00000      -16.31600    
   1939.000       1.000000      -19.40000    
   1939.000       2.000000      -13.21100    
   1939.000       3.000000      -1.455000    
   1939.000       4.000000       8.233000    
   1939.000       5.000000       14.96500    
   1939.000       6.000000       19.22700    
   1939.000       7.000000       24.82600    
   1939.000       8.000000       23.88400    
   1939.000       9.000000       14.80300    
   1939.000       10.00000       7.119000    
   1939.000       11.00000      -3.547000    
   1939.000       12.00000      -10.27700    
   1940.000       1.000000      -18.91300    
   1940.000       2.000000      -12.06200    
   1940.000       3.000000      -1.526000    
   1940.000       4.000000       6.387000    
   1940.000       5.000000       14.44200    
   1940.000       6.000000       18.94700    
   1940.000       7.000000       23.91300    
   1940.000       8.000000       20.03900    
   1940.000       9.000000       16.07700    
   1940.000       10.00000       8.132000    
   1940.000       11.00000      -3.110000    
   1940.000       12.00000      -13.06100    
   1941.000       1.000000      -16.88700    
   1941.000       2.000000      -13.67100    
   1941.000       3.000000      -5.661000    
   1941.000       4.000000       4.800000    
   1941.000       5.000000       14.36100    
   1941.000       6.000000       21.66300    
   1941.000       7.000000       22.94200    
   1941.000       8.000000       21.71000    
   1941.000       9.000000       15.53000    
   1941.000       10.00000       6.710000    
   1941.000       11.00000      -1.257000    
   1941.000       12.00000      -11.82900    
   1942.000       1.000000      -15.37400    
   1942.000       2.000000      -14.17100    
   1942.000       3.000000      1.8999999E-02
   1942.000       4.000000       6.893000    
   1942.000       5.000000       13.57400    
   1942.000       6.000000       22.27000    
   1942.000       7.000000       23.35500    
   1942.000       8.000000       21.50600    
   1942.000       9.000000       15.17300    
   1942.000       10.00000       6.987000    
   1942.000       11.00000      -3.463000    
   1942.000       12.00000      -13.96500    
   1943.000       1.000000      -16.14200    
   1943.000       2.000000      -11.93900    
   1943.000       3.000000      -3.087000    
   1943.000       4.000000       7.157000    
   1943.000       5.000000       14.95500    
   1943.000       6.000000       20.34000    
   1943.000       7.000000       23.21900    
   1943.000       8.000000       21.71000    
   1943.000       9.000000       15.23000    
   1943.000       10.00000       7.026000    
   1943.000       11.00000      -3.730000    
   1943.000       12.00000      -12.74500    
   1944.000       1.000000      -16.14200    
   1944.000       2.000000      -11.82800    
   1944.000       3.000000      -3.087000    
   1944.000       4.000000       7.157000    
   1944.000       5.000000       14.95500    
   1944.000       6.000000       20.34000    
   1944.000       7.000000       23.21900    
   1944.000       8.000000       21.71000    
   1944.000       9.000000       15.23000    
   1944.000       10.00000       7.026000    
   1944.000       11.00000      -3.730000    
   1944.000       12.00000      -12.74500    
   1945.000       1.000000      -16.14200    
   1945.000       2.000000      -11.93900    
   1945.000       3.000000      -3.087000    
   1945.000       4.000000       7.157000    
   1945.000       5.000000       14.95500    
   1945.000       6.000000       20.34000    
   1945.000       7.000000       23.21900    
   1945.000       8.000000       21.71000    
   1945.000       9.000000       15.23000    
   1945.000       10.00000       7.026000    
   1945.000       11.00000      -3.730000    
   1945.000       12.00000      -12.74500    
   1946.000       1.000000      -16.14200    
   1946.000       2.000000      -11.93900    
   1946.000       3.000000      -3.087000    
   1946.000       4.000000       7.157000    
   1946.000       5.000000       14.95500    
   1946.000       6.000000       20.34000    
   1946.000       7.000000       23.21900    
   1946.000       8.000000       21.71000    
   1946.000       9.000000       15.23000    
   1946.000       10.00000       7.026000    
   1946.000       11.00000      -3.730000    
   1946.000       12.00000      -12.74500    
   1947.000       1.000000      -16.14200    
   1947.000       2.000000      -11.93900    
   1947.000       3.000000      -3.087000    
   1947.000       4.000000       7.157000    
   1947.000       5.000000       14.95500    
   1947.000       6.000000       20.34000    
   1947.000       7.000000       23.21900    
   1947.000       8.000000       21.71000    
   1947.000       9.000000       15.23000    
   1947.000       10.00000       7.026000    
   1947.000       11.00000      -3.730000    
   1947.000       12.00000      -12.74500    
   1948.000       1.000000      -16.14200    
   1948.000       2.000000      -11.82800    
   1948.000       3.000000      -3.087000    
   1948.000       4.000000       7.157000    
   1948.000       5.000000       14.95500    
   1948.000       6.000000       20.34000    
   1948.000       7.000000       23.21900    
   1948.000       8.000000       21.71000    
   1948.000       9.000000       15.23000    
   1948.000       10.00000       7.026000    
   1948.000       11.00000      -3.730000    
   1948.000       12.00000      -12.74500    
   1949.000       1.000000      -13.61600    
   1949.000       2.000000      -11.78900    
   1949.000       3.000000      -5.529000    
   1949.000       4.000000       6.967000    
   1949.000       5.000000       14.95500    
   1949.000       6.000000       21.00700    
   1949.000       7.000000       23.65200    
   1949.000       8.000000       22.27400    
   1949.000       9.000000       15.43700    
   1949.000       10.00000       7.903000    
   1949.000       11.00000      -3.573000    
   1949.000       12.00000      -13.70000    
   1950.000       1.000000      -16.18400    
   1950.000       2.000000      -11.86100    
   1950.000       3.000000      -2.165000    
   1950.000       4.000000       9.160000    
   1950.000       5.000000       14.95500    
   1950.000       6.000000       19.92000    
   1950.000       7.000000       24.06500    
   1950.000       8.000000       22.84800    
   1950.000       9.000000       14.26300    
   1950.000       10.00000       6.426000    
   1950.000       11.00000      -5.827000    
   1950.000       12.00000      -13.36800    
   1951.000       1.000000      -16.20000    
   1951.000       2.000000      -12.30400    
   1951.000       3.000000      -4.842000    
   1951.000       4.000000       6.170000    
   1951.000       5.000000       16.19700    
   1951.000       6.000000       19.02300    
   1951.000       7.000000       23.67700    
   1951.000       8.000000       22.12300    
   1951.000       9.000000       13.41300    
   1951.000       10.00000       6.835000    
   1951.000       11.00000      -2.373000    
   1951.000       12.00000      -7.781000    
   1952.000       1.000000      -14.03500    
   1952.000       2.000000      -16.14500    
   1952.000       3.000000      -2.187000    
   1952.000       4.000000       7.033000    
   1952.000       5.000000       16.23200    
   1952.000       6.000000       21.20700    
   1952.000       7.000000       24.27100    
   1952.000       8.000000       21.14200    
   1952.000       9.000000       14.37000    
   1952.000       10.00000       7.839000    
   1952.000       11.00000      -4.843000    
   1952.000       12.00000      -15.81600    
   1953.000       1.000000      -19.17400    
   1953.000       2.000000      -11.96800    
   1953.000       3.000000      -1.306000    
   1953.000       4.000000       6.323000    
   1953.000       5.000000       13.50600    
   1953.000       6.000000       20.05300    
   1953.000       7.000000       23.41900    
   1953.000       8.000000       21.03500    
   1953.000       9.000000       14.04000    
   1953.000       10.00000       8.335000    
   1953.000       11.00000      -5.527000    
   1953.000       12.00000      -10.94800    
   1954.000       1.000000      -15.85500    
   1954.000       2.000000      -11.34300    
   1954.000       3.000000      -4.874000    
   1954.000       4.000000       6.817000    
   1954.000       5.000000       12.63900    
   1954.000       6.000000       18.85300    
   1954.000       7.000000       21.55500    
   1954.000       8.000000       22.11600    
   1954.000       9.000000       15.04000    
   1954.000       10.00000       6.155000    
   1954.000       11.00000      -2.210000    
   1954.000       12.00000      -16.34200    
   1955.000       1.000000      -16.43200    
   1955.000       2.000000      -14.46100    
   1955.000       3.000000      -5.287000    
   1955.000       4.000000       4.803000    
   1955.000       5.000000       13.59400    
   1955.000       6.000000       20.50000    
   1955.000       7.000000       23.39400    
   1955.000       8.000000       22.71600    
   1955.000       9.000000       16.47000    
   1955.000       10.00000       6.687000    
   1955.000       11.00000      -3.380000    
   1955.000       12.00000      -8.081000    
   1956.000       1.000000      -17.81900    
   1956.000       2.000000      -13.37200    
   1956.000       3.000000      -4.855000    
   1956.000       4.000000       5.793000    
   1956.000       5.000000       14.89000    
   1956.000       6.000000       19.02300    
   1956.000       7.000000       22.46100    
   1956.000       8.000000       21.89000    
   1956.000       9.000000       15.81300    
   1956.000       10.00000       7.294000    
   1956.000       11.00000      -8.590000    
   1956.000       12.00000      -18.24800    
   1957.000       1.000000      -17.46800    
   1957.000       2.000000      -18.60700    
   1957.000       3.000000      -10.57400    
   1957.000       4.000000       6.543000    
   1957.000       5.000000       14.46500    
   1957.000       6.000000       20.28700    
   1957.000       7.000000       21.21000    
   1957.000       8.000000       19.94800    
   1957.000       9.000000       12.56300    
   1957.000       10.00000       6.674000    
   1957.000       11.00000      -1.653000    
   1957.000       12.00000      -12.84800    
   1958.000       1.000000      -18.13500    
   1958.000       2.000000      -14.13600    
   1958.000       3.000000      -5.626000    
   1958.000       4.000000       5.880000    
   1958.000       5.000000       13.95500    
   1958.000       6.000000       20.64000    
   1958.000       7.000000       24.89000    
   1958.000       8.000000       20.67400    
   1958.000       9.000000       15.25700    
   1958.000       10.00000       5.623000    
   1958.000       11.00000      -2.820000    
   1958.000       12.00000      -8.768000    
   1959.000       1.000000      -15.39400    
   1959.000       2.000000      -7.693000    
   1959.000       3.000000       1.016000    
   1959.000       4.000000       7.350000    
   1959.000       5.000000       15.83500    
   1959.000       6.000000       19.46700    
   1959.000       7.000000       22.54200    
   1959.000       8.000000       22.06100    
   1959.000       9.000000       15.70000    
   1959.000       10.00000       8.065000    
   1959.000       11.00000      -5.400000    
   1959.000       12.00000      -12.05800    
   1960.000       1.000000      -17.92600    
   1960.000       2.000000      -7.876000    
   1960.000       3.000000      -3.513000    
   1960.000       4.000000       5.530000    
   1960.000       5.000000       12.49400    
   1960.000       6.000000       19.35700    
   1960.000       7.000000       23.13500    
   1960.000       8.000000       21.46500    
   1960.000       9.000000       15.94700    
   1960.000       10.00000       6.823000    
   1960.000       11.00000      -3.667000    
   1960.000       12.00000      -14.95800    
   1961.000       1.000000      -17.18700    
   1961.000       2.000000      -11.44300    
   1961.000       3.000000      -1.923000    
   1961.000       4.000000       7.403000    
   1961.000       5.000000       14.52900    
   1961.000       6.000000       21.36000    
   1961.000       7.000000       23.38400    
   1961.000       8.000000       22.04200    
   1961.000       9.000000       15.76000    
   1961.000       10.00000       6.994000    
   1961.000       11.00000     -0.9270000    
   1961.000       12.00000      -12.76500    
   1962.000       1.000000      -14.80000    
   1962.000       2.000000      -10.53200    
   1962.000       3.000000      -4.435000    
   1962.000       4.000000       6.220000    
   1962.000       5.000000       13.82900    
   1962.000       6.000000       20.78300    
   1962.000       7.000000       23.45200    
   1962.000       8.000000       21.39400    
   1962.000       9.000000       15.27300    
   1962.000       10.00000       6.106000    
   1962.000       11.00000      -5.817000    
   1962.000       12.00000      -10.02900    
   1963.000       1.000000      -18.48700    
   1963.000       2.000000      -11.31800    
   1963.000       3.000000     -0.4230000    
   1963.000       4.000000       7.687000    
   1963.000       5.000000       16.63500    
   1963.000       6.000000       21.94000    
   1963.000       7.000000       22.55200    
   1963.000       8.000000       22.02600    
   1963.000       9.000000       14.57000    
   1963.000       10.00000       5.726000    
   1963.000       11.00000      -4.507000    
   1963.000       12.00000      -10.74800    
   1964.000       1.000000      -15.01600    
   1964.000       2.000000      -17.37200    
   1964.000       3.000000      -2.903000    
   1964.000       4.000000       7.077000    
   1964.000       5.000000       17.68100    
   1964.000       6.000000       19.27000    
   1964.000       7.000000       21.89000    
   1964.000       8.000000       21.24800    
   1964.000       9.000000       13.94700    
   1964.000       10.00000       6.055000    
   1964.000       11.00000      -3.430000    
   1964.000       12.00000      -11.15800    
   1965.000       1.000000      -15.91300    
   1965.000       2.000000      -14.01400    
   1965.000       3.000000      -4.506000    
   1965.000       4.000000       4.703000    
   1965.000       5.000000       14.94800    
   1965.000       6.000000       21.23700    
   1965.000       7.000000       22.31300    
   1965.000       8.000000       20.45200    
   1965.000       9.000000       15.18300    
   1965.000       10.00000       7.919000    
   1965.000       11.00000      -4.093000    
   1965.000       12.00000      -15.33900    
   1966.000       1.000000      -16.88700    
   1966.000       2.000000      -9.771000    
   1966.000       3.000000      -4.777000    
   1966.000       4.000000       6.047000    
   1966.000       5.000000       16.10300    
   1966.000       6.000000       20.26000    
   1966.000       7.000000       22.38100    
   1966.000       8.000000       21.50600    
   1966.000       9.000000       13.84000    
   1966.000       10.00000       8.697000    
   1966.000       11.00000      -3.193000    
   1966.000       12.00000      -15.85200    
   1967.000       1.000000      -14.38400    
   1967.000       2.000000      -11.25000    
   1967.000       3.000000      -1.306000    
   1967.000       4.000000       7.587000    
   1967.000       5.000000       17.38700    
   1967.000       6.000000       18.88300    
   1967.000       7.000000       22.91900    
   1967.000       8.000000       23.37700    
   1967.000       9.000000       15.23300    
   1967.000       10.00000       8.761000    
   1967.000       11.00000      -6.137000    
   1967.000       12.00000      -17.92900    
   1968.000       1.000000      -17.80000    
   1968.000       2.000000      -16.37900    
   1968.000       3.000000      -1.813000    
   1968.000       4.000000       9.480000    
   1968.000       5.000000       15.28400    
   1968.000       6.000000       18.87300    
   1968.000       7.000000       23.69000    
   1968.000       8.000000       21.18400    
   1968.000       9.000000       14.84300    
   1968.000       10.00000       6.248000    
   1968.000       11.00000      -3.267000    
   1968.000       12.00000      -9.142000    
   1969.000       1.000000      -17.78700    
   1969.000       2.000000      -15.79600    
   1969.000       3.000000      -4.742000    
   1969.000       4.000000       6.023000    
   1969.000       5.000000       13.30300    
   1969.000       6.000000       17.89000    
   1969.000       7.000000       22.60600    
   1969.000       8.000000       20.47100    
   1969.000       9.000000       14.34000    
   1969.000       10.00000       7.071000    
   1969.000       11.00000      -6.597000    
   1969.000       12.00000      -16.13500    
   1970.000       1.000000      -20.44500    
   1970.000       2.000000      -13.37100    
   1970.000       3.000000      -8.087000    
   1970.000       4.000000       7.930000    
   1970.000       5.000000       15.94800    
   1970.000       6.000000       21.93700    
   1970.000       7.000000       21.73200    
   1970.000       8.000000       22.11600    
   1970.000       9.000000       15.16000    
   1970.000       10.00000       7.461000    
   1970.000       11.00000      -2.367000    
   1970.000       12.00000      -12.60000    
   1971.000       1.000000      -14.71000    
   1971.000       2.000000      -12.26400    
   1971.000       3.000000      -5.458000    
   1971.000       4.000000       7.143000    
   1971.000       5.000000       14.44800    
   1971.000       6.000000       20.13000    
   1971.000       7.000000       21.78100    
   1971.000       8.000000       20.95500    
   1971.000       9.000000       14.50000    
   1971.000       10.00000       7.071000    
   1971.000       11.00000     -0.9770000    
   1971.000       12.00000      -11.69700    
   1972.000       1.000000      -13.26100    
   1972.000       2.000000      -12.87200    
   1972.000       3.000000      -1.013000    
   1972.000       4.000000       7.550000    
   1972.000       5.000000       13.45800    
   1972.000       6.000000       19.28000    
   1972.000       7.000000       23.92300    
   1972.000       8.000000       19.44800    
   1972.000       9.000000       13.74300    
   1972.000       10.00000       5.784000    
   1972.000       11.00000      -5.040000    
   1972.000       12.00000      -11.88700    
   1973.000       1.000000      -12.29700    
   1973.000       2.000000      -10.80000    
   1973.000       3.000000      -3.523000    
   1973.000       4.000000       7.350000    
   1973.000       5.000000       13.52300    
   1973.000       6.000000       20.04000    
   1973.000       7.000000       23.81600    
   1973.000       8.000000       20.94200    
   1973.000       9.000000       16.31000    
   1973.000       10.00000       5.532000    
   1973.000       11.00000      -3.740000    
   1973.000       12.00000      -12.25800    
   1974.000       1.000000      -14.60000    
   1974.000       2.000000      -12.26800    
   1974.000       3.000000      -3.329000    
   1974.000       4.000000       6.077000    
   1974.000       5.000000       14.65500    
   1974.000       6.000000       18.41000    
   1974.000       7.000000       24.21900    
   1974.000       8.000000       21.60300    
   1974.000       9.000000       15.63700    
   1974.000       10.00000       4.094000    
   1974.000       11.00000      -4.133000    
   1974.000       12.00000      -13.32900    
   1975.000       1.000000      -14.11600    
   1975.000       2.000000      -12.03200    
   1975.000       3.000000      -1.074000    
   1975.000       4.000000       10.56300    
   1975.000       5.000000       16.30300    
   1975.000       6.000000       21.18000    
   1975.000       7.000000       22.79400    
   1975.000       8.000000       21.78700    
   1975.000       9.000000       17.20000    
   1975.000       10.00000       7.513000    
   1975.000       11.00000     -0.1070000    
   1975.000       12.00000      -12.28700    
   1976.000       1.000000      -15.32300    
   1976.000       2.000000      -8.317000    
   1976.000       3.000000      -3.177000    
   1976.000       4.000000       6.213000    
   1976.000       5.000000       14.10600    
   1976.000       6.000000       18.73700    
   1976.000       7.000000       23.36100    
   1976.000       8.000000       20.02300    
   1976.000       9.000000       14.88000    
   1976.000       10.00000       5.961000    
   1976.000       11.00000      -8.097000    
   1976.000       12.00000      -14.61600    
   1977.000       1.000000      -20.16500    
   1977.000       2.000000      -13.33600    
   1977.000       3.000000      -1.639000    
   1977.000       4.000000       7.513000    
   1977.000       5.000000       17.06100    
   1977.000       6.000000       19.59700    
   1977.000       7.000000       24.06500    
   1977.000       8.000000       20.80600    
   1977.000       9.000000       15.65700    
   1977.000       10.00000       8.010000    
   1977.000       11.00000      -3.900000    
   1977.000       12.00000      -13.36100    
   1978.000       1.000000      -16.92900    
   1978.000       2.000000      -16.43600    
   1978.000       3.000000      -2.497000    
   1978.000       4.000000       7.647000    
   1978.000       5.000000       14.19400    
   1978.000       6.000000       21.61300    
   1978.000       7.000000       23.55200    
   1978.000       8.000000       20.96500    
   1978.000       9.000000       16.23000    
   1978.000       10.00000       4.861000    
   1978.000       11.00000      -1.297000    
   1978.000       12.00000      -12.13500    
   1979.000       1.000000      -13.74500    
   1979.000       2.000000      -11.01100    
   1979.000       3.000000      -1.977000    
   1979.000       4.000000       4.407000    
   1979.000       5.000000       16.31900    
   1979.000       6.000000       20.84000    
   1979.000       7.000000       22.27100    
   1979.000       8.000000       20.37400    
   1979.000       9.000000       14.04300    
   1979.000       10.00000       8.268000    
   1979.000       11.00000      -5.370000    
   1979.000       12.00000      -8.542000    
   1980.000       1.000000      -17.31300    
   1980.000       2.000000      -13.19000    
   1980.000       3.000000      -2.968000    
   1980.000       4.000000       4.240000    
   1980.000       5.000000       14.64200    
   1980.000       6.000000       21.09000    
   1980.000       7.000000       22.00600    
   1980.000       8.000000       21.61600    
   1980.000       9.000000       14.07700    
   1980.000       10.00000       4.919000    
   1980.000       11.00000     -0.5970000    
   1980.000       12.00000      -15.61600    
   1981.000       1.000000      -18.32900    
   1981.000       2.000000      -12.26100    
   1981.000       3.000000      -1.613000    
   1981.000       4.000000       9.690000    
   1981.000       5.000000       14.20000    
   1981.000       6.000000       20.33000    
   1981.000       7.000000       24.01000    
   1981.000       8.000000       19.95800    
   1981.000       9.000000       14.92700    
   1981.000       10.00000       5.800000    
   1981.000       11.00000      -8.830000    
   1981.000       12.00000      -10.53900    
   1982.000       1.000000      -14.73200    
   1982.000       2.000000      -8.579000    
   1982.000       3.000000      -2.494000    
   1982.000       4.000000       9.497000    
   1982.000       5.000000       15.05800    
   1982.000       6.000000       22.19000    
   1982.000       7.000000       23.50000    
   1982.000       8.000000       23.52300    
   1982.000       9.000000       15.09300    
   1982.000       10.00000       8.094000    
   1982.000       11.00000      -2.630000    
   1982.000       12.00000      -11.20600    
   1983.000       1.000000      -13.08400    
   1983.000       2.000000      -12.50000    
   1983.000       3.000000     -0.3870000    
   1983.000       4.000000       9.553000    
   1983.000       5.000000       15.88700    
   1983.000       6.000000       19.13000    
   1983.000       7.000000       21.72900    
   1983.000       8.000000       22.04200    
   1983.000       9.000000       16.64000    
   1983.000       10.00000       5.665000    
   1983.000       11.00000      -2.007000    
   1983.000       12.00000      -11.88400    
   1984.000       1.000000      -16.83200    
   1984.000       2.000000      -13.13800    
   1984.000       3.000000      -5.316000    
   1984.000       4.000000       7.010000    
   1984.000       5.000000       16.52300    
   1984.000       6.000000       21.00300    
   1984.000       7.000000       22.95200    
   1984.000       8.000000       21.65500    
   1984.000       9.000000       14.31000    
   1984.000       10.00000       4.981000    
   1984.000       11.00000      -2.180000    
   1984.000       12.00000      -12.05200    
   1985.000       1.000000      -18.04200    
   1985.000       2.000000      -11.49600    
   1985.000       3.000000      -4.110000    
   1985.000       4.000000       8.007000    
   1985.000       5.000000       16.57400    
   1985.000       6.000000       19.96700    
   1985.000       7.000000       21.89700    
   1985.000       8.000000       21.86100    
   1985.000       9.000000       14.90700    
   1985.000       10.00000       8.290000    
   1985.000       11.00000      -5.573000    
   1985.000       12.00000      -14.98700    
   1986.000       1.000000      -17.12900    
   1986.000       2.000000      -12.02500    
   1986.000       3.000000      -1.168000    
   1986.000       4.000000       6.493000    
   1986.000       5.000000       15.16500    
   1986.000       6.000000       21.48300    
   1986.000       7.000000       21.59400    
   1986.000       8.000000       20.21300    
   1986.000       9.000000       14.83000    
   1986.000       10.00000       5.613000    
   1986.000       11.00000      -4.210000    
   1986.000       12.00000      -10.64800    
   1987.000       1.000000      -16.86500    
   1987.000       2.000000      -11.53600    
   1987.000       3.000000      -5.065000    
   1987.000       4.000000       7.487000    
   1987.000       5.000000       14.84500    
   1987.000       6.000000       19.94700    
   1987.000       7.000000       22.27100    
   1987.000       8.000000       21.64500    
   1987.000       9.000000       15.01300    
   1987.000       10.00000       7.900000    
   1987.000       11.00000      -4.847000    
   1987.000       12.00000      -9.726000    
   1988.000       1.000000      -12.40600    
   1988.000       2.000000      -12.45200    
   1988.000       3.000000      -3.477000    
   1988.000       4.000000       6.743000    
   1988.000       5.000000       14.56800    
   1988.000       6.000000       21.74300    
   1988.000       7.000000       23.65500    
   1988.000       8.000000       22.34500    
   1988.000       9.000000       15.67700    
   1988.000       10.00000       8.245000    
   1988.000       11.00000      -3.127000    
   1988.000       12.00000      -11.77700    
   1989.000       1.000000      -11.74800    
   1989.000       2.000000      -7.243000    
   1989.000       3.000000      0.1520000    
   1989.000       4.000000       9.197000    
   1989.000       5.000000       16.27100    
   1989.000       6.000000       19.86300    
   1989.000       7.000000       22.04500    
   1989.000       8.000000       22.22600    
   1989.000       9.000000       14.35300    
   1989.000       10.00000       8.335000    
   1989.000       11.00000      -2.587000    
   1989.000       12.00000      -10.83500    
   1990.000       1.000000      -16.89000    
   1990.000       2.000000      -6.668000    
   1990.000       3.000000       2.474000    
   1990.000       4.000000       7.460000    
   1990.000       5.000000       15.05500    
   1990.000       6.000000       20.34300    
   1990.000       7.000000       22.56100    
   1990.000       8.000000       21.75800    
   1990.000       9.000000       15.60000    
   1990.000       10.00000       10.55800    
   1990.000       11.00000     -0.1130000    
   1990.000       12.00000      -9.990000    
   1991.000       1.000000      -15.72900    
   1991.000       2.000000      -10.97500    
   1991.000       3.000000      -3.287000    
   1991.000       4.000000       7.847000    
   1991.000       5.000000       15.57100    
   1991.000       6.000000       19.77300    
   1991.000       7.000000       21.81900    
   1991.000       8.000000       23.58700    
   1991.000       9.000000       15.67000    
   1991.000       10.00000       7.410000    
   1991.000       11.00000      -1.760000    
   1991.000       12.00000      -11.99700    
   1992.000       1.000000      -11.68400    
   1992.000       2.000000      -8.566000    
   1992.000       3.000000      3.5000000E-02
   1992.000       4.000000       8.227000    
   1992.000       5.000000       14.78100    
   1992.000       6.000000       18.68700    
   1992.000       7.000000       23.21600    
   1992.000       8.000000       21.39400    
   1992.000       9.000000       14.56300    
   1992.000       10.00000       7.884000    
   1992.000       11.00000      -5.007000    
   1992.000       12.00000      -11.44800    
   1993.000       1.000000      -14.33900    
   1993.000       2.000000      -8.496000    
   1993.000       3.000000      0.5810000    
   1993.000       4.000000       6.893000    
   1993.000       5.000000       16.07700    
   1993.000       6.000000       19.52700    
   1993.000       7.000000       22.78400    
   1993.000       8.000000       21.20000    
   1993.000       9.000000       15.81000    
   1993.000       10.00000       6.626000    
   1993.000       11.00000      -4.447000    
   1993.000       12.00000      -12.19400    
   1994.000       1.000000      -16.11600    
   1994.000       2.000000      -10.20000    
   1994.000       3.000000      -3.397000    
   1994.000       4.000000       10.31700    
   1994.000       5.000000       15.10300    
   1994.000       6.000000       23.13300    
   1994.000       7.000000       24.94500    
   1994.000       8.000000       23.25800    
   1994.000       9.000000       15.75300    
   1994.000       10.00000       7.677000    
   1994.000       11.00000     -0.2530000    
   1994.000       12.00000      -11.69700    
   1995.000       1.000000      -11.41000    
   1995.000       2.000000      -7.721000    
   1995.000       3.000000     -0.8320000    
   1995.000       4.000000       7.197000    
   1995.000       5.000000       12.87700    
   1995.000       6.000000       21.35700    
   1995.000       7.000000       22.06500    
   1995.000       8.000000       21.81300    
   1995.000       9.000000       15.17700    
   1995.000       10.00000       8.906000    
   1995.000       11.00000      -1.237000    
   1995.000       12.00000      -10.36100    
   1996.000       1.000000      -13.67700    
   1996.000       2.000000      -9.414000    
   1996.000       3.000000      -1.903000    
   1996.000       4.000000       7.690000    
   1996.000       5.000000       16.70600    
   1996.000       6.000000       21.75700    
   1996.000       7.000000       22.57400    
   1996.000       8.000000       20.93500    
   1996.000       9.000000       15.21000    
   1996.000       10.00000       6.219000    
   1996.000       11.00000      -4.997000    
   1996.000       12.00000      -10.51300    
   1997.000       1.000000      -15.51600    
   1997.000       2.000000      -9.268000    
   1997.000       3.000000     -0.1550000    
   1997.000       4.000000       9.437000    
   1997.000       5.000000       14.83200    
   1997.000       6.000000       22.43000    
   1997.000       7.000000       25.02900    
   1997.000       8.000000       22.93500    
   1997.000       9.000000       14.71000    
   1997.000       10.00000       5.194000    
   1997.000       11.00000      -1.047000    
   1997.000       12.00000      -8.397000    
   1998.000       1.000000      -16.22900    
   1998.000       2.000000      -5.079000    
   1998.000       3.000000       1.077000    
   1998.000       4.000000       13.12000    
   1998.000       5.000000       17.12900    
   1998.000       6.000000       20.99000    
   1998.000       7.000000       23.33200    
   1998.000       8.000000       21.46100    
   1998.000       9.000000       17.34000    
   1998.000       10.00000       10.35800    
   1998.000       11.00000      -5.590000    
   1998.000       12.00000      -9.813000    
   1999.000       1.000000      -12.28700    
   1999.000       2.000000      -8.150000    
   1999.000       3.000000      -4.690000    
   1999.000       4.000000       7.893000    
   1999.000       5.000000       14.56100    
   1999.000       6.000000       20.22000    
   1999.000       7.000000       25.28100    
   1999.000       8.000000       21.77700    
   1999.000       9.000000       16.11000    
   1999.000       10.00000       6.558000    
   1999.000       11.00000      -2.610000    
   1999.000       12.00000      -11.91600    
   2000.000       1.000000      -18.12900    
   2000.000       2.000000      -13.15900    
   2000.000       3.000000     -0.8100000    
   2000.000       4.000000       7.280000    
   2000.000       5.000000       16.82900    
   2000.000       6.000000       23.40300    
   2000.000       7.000000       25.18700    
   2000.000       8.000000       23.36100    
   2000.000       9.000000       17.94700    
   2000.000       10.00000       6.539000    
   2000.000       11.00000      -5.763000    
   2000.000       12.00000      -14.95500    
   2001.000       1.000000      -19.83900    
   2001.000       2.000000      -13.85700    
   2001.000       3.000000      -3.032000    
   2001.000       4.000000       9.763000    
   2001.000       5.000000       17.04500    
   2001.000       6.000000       22.95300    
   2001.000       7.000000       24.22900    
   2001.000       8.000000       22.17700    
   2001.000       9.000000       16.96700    
   2001.000       10.00000       9.848000    
   2001.000       11.00000      -1.497000    
   2001.000       12.00000      -12.16800    
   2002.000       1.000000      -10.73500    
   2002.000       2.000000      -4.650000    
   2002.000       3.000000       1.965000    
   2002.000       4.000000       9.107000    
   2002.000       5.000000       18.17700    
   2002.000       6.000000       20.03000    
   2002.000       7.000000       24.19400    
   2002.000       8.000000       21.26800    
   2002.000       9.000000       17.77000    
   2002.000       10.00000       4.732000    
   2002.000       11.00000      -7.010000    
   2002.000       12.00000      -12.70600    
   2003.000       1.000000      -13.61900    
   2003.000       2.000000      -6.361000    
   2003.000       3.000000      0.2320000    
   2003.000       4.000000       10.67300    
   2003.000       5.000000       17.25200    
   2003.000       6.000000       20.83000    
   2003.000       7.000000       22.91300    
   2003.000       8.000000       21.32900    
   2003.000       9.000000       16.94700    
   2003.000       10.00000       7.648000    
   2003.000       11.00000      -2.840000    
   2003.000       12.00000      -10.52900    
   2004.000       1.000000      -13.15200    
   2004.000       2.000000      -7.579000    
   2004.000       3.000000     -0.6480000    
   2004.000       4.000000       9.807000    
   2004.000       5.000000       16.35500    
   2004.000       6.000000       23.14000    
   2004.000       7.000000       22.49000    
   2004.000       8.000000       21.97100    
   2004.000       9.000000       17.32700    
   2004.000       10.00000       10.02600    
   2004.000       11.00000     -0.7530000    
   2004.000       12.00000      -13.27400    
   2005.000       1.000000      -15.06100    
   2005.000       2.000000      -15.11800    
   2005.000       3.000000      -3.071000    
   2005.000       4.000000       9.207000    
   2005.000       5.000000       15.08100    
   2005.000       6.000000       20.89700    
   2005.000       7.000000       22.89000    
   2005.000       8.000000       22.66100    
   2005.000       9.000000       17.23000    
   2005.000       10.00000       9.055000    
   2005.000       11.00000     -0.4600000    
   2005.000       12.00000      -15.57700    
   2006.000       1.000000      -14.53900    
   2006.000       2.000000      -10.58600    
   2006.000       3.000000      -1.294000    
   2006.000       4.000000       6.160000    
   2006.000       5.000000       17.03200    
   2006.000       6.000000       20.18700    
   2006.000       7.000000       23.52600    
   2006.000       8.000000       23.31900    
   2006.000       9.000000       17.07700    
   2006.000       10.00000       9.581000    
   2006.000       11.00000      -2.277000    
   2006.000       12.00000      -9.277000    
   2007.000       1.000000      -9.700000    
   2007.000       2.000000      -3.600000    
   2007.000       3.000000      -1.700000    
   2007.000       4.000000       7.900000    
   2007.000       5.000000       16.00000    
   2007.000       6.000000       24.10000    
   2007.000       7.000000       22.90000    
   2007.000       8.000000       22.60000    
   2007.000       9.000000       17.80000    
   2007.000       10.00000       8.200000    
   2007.000       11.00000      -2.800000    
   2007.000       12.00000      -9.500000    
   2008.000       1.000000      -15.60000    
   2008.000       2.000000      -9.400000    
   2008.000       3.000000       3.000000    
   2008.000       4.000000       12.10000    
   2008.000       5.000000       15.10000    
   2008.000       6.000000       21.30000    
   2008.000       7.000000       23.50000    
   2008.000       8.000000       22.40000    
   2008.000       9.000000       16.50000    
   2008.000       10.00000       9.500000    
   2008.000       11.00000      -2.300000    
   2008.000       12.00000      -9.600000    
   2009.000       1.000000      -13.00000    
   2009.000       2.000000      -9.100000    
   2009.000       3.000000      -2.000000    
   2009.000       4.000000       10.20000    
   2009.000       5.000000       18.20000    
   2009.000       6.000000       19.00000    
   2009.000       7.000000       22.30000    
   2009.000       8.000000       23.00000    
   2009.000       9.000000       16.20000    
   2009.000       10.00000       8.400000    
   2009.000       11.00000      -5.500000    
   2009.000       12.00000      -14.30000    
   2010.000       1.000000      -15.20000    
   2010.000       2.000000      -12.90000    
   2010.000       3.000000      -5.900000    
   2010.000       4.000000       4.300000    
   2010.000       5.000000       16.00000    
   2010.000       6.000000       23.60000    
   2010.000       7.000000       23.10000    
   2010.000       8.000000       21.80000    
   2010.000       9.000000       16.80000    
   2010.000       10.00000       6.800000    
   2010.000       11.00000      -2.500000    
   2010.000       12.00000      -14.10000    
   2011.000       1.000000      -19.40000    
   2011.000       2.000000      -9.400000    
   2011.000       3.000000      -2.100000    
   2011.000       4.000000       7.700000    
   2011.000       5.000000       15.30000    
   2011.000       6.000000       20.90000    
   2011.000       7.000000       24.30000    
   2011.000       8.000000       22.90000    
   2011.000       9.000000       15.50000    
   2011.000       10.00000       9.700000    
   2011.000       11.00000      -1.800000    
   2011.000       12.00000      -13.10000    
   2012.000       1.000000      -16.10000    
   2012.000       2.000000      -11.90000    
   2012.000       3.000000      -3.500000    
   2012.000       4.000000       8.700000    
   2012.000       5.000000       17.20000    
   2012.000       6.000000       20.40000    
   2012.000       7.000000       23.50000    
   2012.000       8.000000       22.10000    
   2012.000       9.000000       17.00000    
   2012.000       10.00000       7.000000    
   2012.000       11.00000      -4.900000    
   2012.000       12.00000      -16.70000    
   2013.000       1.000000      0.0000000E+00
   2013.000       2.000000      -17.40000    
   2013.000       3.000000      -13.50000    
   2013.000       4.000000      -4.300000    
   2013.000       5.000000       4.100000    
   2013.000       6.000000       17.90000    
   2013.000       7.000000       21.30000    
   2013.000       8.000000       23.70000    
   2013.000       9.000000       22.60000    
   2013.000       10.00000       16.40000    
   2013.000       11.00000       8.300000    
   2013.000       12.00000     -0.8000000    
   2014.000       1.000000      -13.00000    
   2014.000       2.000000      -9.100000    
   2014.000       3.000000       1.200000    
   2014.000       4.000000       11.40000    
   2014.000       5.000000       15.20000    
   2014.000       6.000000       22.40000    
   2014.000       7.000000       23.50000    
   2014.000       8.000000       22.50000    
   2014.000       9.000000       15.90000    
   2014.000       10.00000       8.800000    
   2014.000       11.00000      0.1000000    
   2014.000       12.00000      -13.20000    
