# Supplementary material for: The long-range correlation and evolution law of centennial-scale temperatures in Northeast China
Source: PLoS One. 2018 Jun 6;13(6):e0198238. doi: 10.1371/journal.pone.0198238 (PMC5991411; doi:10.1371/journal.pone.0198238)
Supplement: S1 Data — (ZIP) [file pone.0198238.s001.zip › dataset/haerbin.txt]

1909  1    -18.7
1909  2    -15.7
1909  3     -9.7
1909  4      2.4
1909  5     12.9
1909  6     16.4
1909  7     21.9
1909  8     21.3
1909  9     12.5
1909 10      3.8
1909 11     -6.3
1909 12    -20.1
1910  1    -23.3
1910  2    -19.1
1910  3     -9.8
1910  4      5.7
1910  5     13.1
1910  6     17.5
1910  7     22.4
1910  8     19.7
1910  9     12.4
1910 10      6.2
1910 11     -7.6
1910 12    -20.0
1911  1    -21.8
1911  2    -17.6
1911  3     -9.5
1911  4      4.2
1911  5      5.7
1911  6     17.8
1911  7     20.8
1911  8     20.2
1911  9     14.1
1911 10      4.4
1911 11     -4.3
1911 12    -17.9
1912  1    -17.3
1912  2    -12.1
1912  3     -6.7
1912  4      4.7
1912  5     10.9
1912  6     18.0
1912  7     21.0
1912  8     20.2
1912  9     11.2
1912 10      1.0
1912 11    -11.2
1912 12    -19.0
1913  1    -20.7
1913  2    -16.4
1913  3     -7.9
1913  4      6.0
1913  5     11.9
1913  6     16.9
1913  7     19.8
1913  8     20.2
1913  9     13.0
1913 10      4.1
1913 11     -6.7
1913 12    -17.0
1914  1    -16.1
1914  2    -12.1
1914  3     -6.2
1914  4      6.0
1914  5     14.0
1914  6     19.0
1914  7     20.8
1914  8     21.4
1914  9     13.9
1914 10      6.5
1914 11    -12.6
1914 12    -21.0
1915  1    -26.4
1915  2    -20.1
1915  3    -13.2
1915  4      1.0
1915  5     10.9
1915  6     17.5
1915  7     21.8
1915  8     20.0
1915  9     13.2
1915 10      4.1
1915 11     -6.3
1915 12    -15.1
1916  1    -19.3
1916  2    -15.9
1916  3    -10.6
1916  4      2.2
1916  5     11.4
1916  6     17.6
1916  7     22.1
1916  8     22.7
1916  9     12.2
1916 10      5.9
1916 11     -4.4
1916 12    -17.5
1917  1    -24.1
1917  2    -17.0
1917  3     -6.2
1917  4      4.0
1917  5      9.8
1917  6     20.0
1917  7     22.6
1917  8     21.1
1917  9     13.5
1917 10      4.4
1917 11    -12.8
1917 12    -20.4
1918  1    -22.8
1918  2    -16.0
1918  3     -4.1
1918  4      5.3
1918  5     12.1
1918  6     17.8
1918  7     21.2
1918  8     19.8
1918  9     13.5
1918 10      5.0
1918 11     -8.2
1918 12    -18.6
1919  1    -23.4
1919  2    -12.6
1919  3     -6.0
1919  4      3.0
1919  5     10.8
1919  6     17.4
1919  7     26.0
1919  8     22.0
1919  9     14.6
1919 10      5.4
1919 11     -7.4
1919 12    -18.1
1920  1    -18.8
1920  2    -21.8
1920  3     -3.0
1920  4      7.3
1920  5     14.8
1920  6     18.0
1920  7     24.0
1920  8     20.7
1920  9     11.4
1920 10      5.2
1920 11     -7.7
1920 12    -18.7
1921  1    -18.3
1921  2    -14.9
1921  3     -7.2
1921  4      4.9
1921  5     13.8
1921  6     20.3
1921  7     22.4
1921  8     21.6
1921  9     13.9
1921 10      4.8
1921 11    -10.3
1921 12    -17.7
1922  1    -28.6
1922  2    -14.1
1922  3     -8.7
1922  4      6.4
1922  5     11.6
1922  6     19.2
1922  7     21.9
1922  8     19.5
1922  9     12.8
1922 10      6.6
1922 11    -12.5
1922 12    -19.0
1923  1    -22.2
1923  2    -16.6
1923  3     -4.0
1923  4      3.3
1923  5     13.3
1923  6     17.9
1923  7     22.2
1923  8     20.7
1923  9     12.4
1923 10      3.8
1923 11    -10.6
1923 12    -18.2
1924  1    -22.0
1924  2    -19.6
1924  3     -8.9
1924  4      3.0
1924  5     11.9
1924  6     20.8
1924  7     23.2
1924  8     21.4
1924  9     14.4
1924 10      3.6
1924 11     -7.8
1924 12    -17.8
1925  1    -21.9
1925  2    -18.7
1925  3     -7.5
1925  4      7.1
1925  5     13.7
1925  6     20.7
1925  7     22.6
1925  8     20.7
1925  9     14.7
1925 10      5.9
1925 11     -5.2
1925 12    -16.4
1926  1    -19.6
1926  2    -14.5
1926  3     -7.6
1926  4      3.0
1926  5     15.8
1926  6     19.2
1926  7     23.3
1926  8     21.2
1926  9     15.4
1926 10      2.4
1926 11     -7.6
1926 12    -20.3
1927  1    -20.6
1927  2    -17.4
1927  3     -7.3
1927  4      6.5
1927  5     10.7
1927  6     18.3
1927  7     22.8
1927  8     20.1
1927  9     14.7
1927 10      4.5
1927 11     -6.4
1927 12    -17.7
1928  1    -20.8
1928  2    -16.7
1928  3     -5.0
1928  4      5.4
1928  5     11.3
1928  6     17.6
1928  7     21.9
1928  8     21.9
1928  9     14.7
1928 10      4.7
1928 11     -7.2
1928 12    -18.2
1929  1    -21.8
1929  2    -19.2
1929  3     -5.6
1929  4      3.7
1929  5     13.0
1929  6     18.4
1929  7     22.6
1929  8     20.0
1929  9     12.1
1929 10      5.5
1929 11     -5.2
1929 12    -16.2
1930  1    -19.8
1930  2    -14.6
1930  3     -2.6
1930  4      5.8
1930  5     13.0
1930  6     17.9
1930  7     22.8
1930  8     20.6
1930  9     14.4
1930 10      6.5
1930 11    -10.6
1930 12    -20.1
1931  1    -24.8
1931  2    -23.4
1931  3     -7.7
1931  4      2.6
1931  5     10.8
1931  6     17.4
1931  7     21.3
1931  8     21.2
1931  9     14.9
1931 10      5.6
1931 11     -4.3
1931 12    -17.0
1932  1    -14.1
1932  2    -15.3
1932  3     -8.0
1932  4      4.7
1932  5     12.1
1932  6     19.2
1932  7     22.3
1932  8     19.3
1932  9     14.9
1932 10      6.4
1932 11     -4.6
1932 12    -13.0
1933  1    -19.7
1933  2    -18.1
1933  3     -7.9
1933  4      4.5
1933  5     14.7
1933  6     19.9
1933  7     24.1
1933  8     20.8
1933  9     14.0
1933 10      5.7
1933 11     -6.7
1933 12    -14.8
1934  1    -21.7
1934  2    -14.0
1934  3     -9.9
1934  4      2.3
1934  5     14.7
1934  6     19.1
1934  7     19.4
1934  8     19.5
1934  9     12.1
1934 10      3.9
1934 11     -5.9
1934 12    -12.2
1935  1    -18.6
1935  2    -11.3
1935  3     -5.1
1935  4      2.8
1935  5     10.7
1935  6     16.9
1935  7     20.6
1935  8     20.3
1935  9     14.1
1935 10      8.1
1935 11     -9.2
1935 12    -19.6
1936  1    -23.1
1936  2    -20.1
1936  3     -9.1
1936  4      4.1
1936  5     11.7
1936  6     18.5
1936  7     21.4
1936  8     20.2
1936  9     15.0
1936 10      4.4
1936 11     -8.6
1936 12    -16.1
1937  1    -20.2
1937  2    -16.1
1937  3     -9.7
1937  4      4.3
1937  5     11.5
1937  6     19.0
1937  7     22.4
1937  8     21.1
1937  9     14.1
1937 10      5.9
1937 11     -6.4
1937 12    -21.4
1938  1    -22.2
1938  2    -17.6
1938  3     -2.2
1938  4      5.9
1938  5     12.5
1938  6     19.6
1938  7     23.1
1938  8     21.0
1938  9     13.4
1938 10      6.4
1938 11     -7.3
1938 12    -20.9
1939  1    -23.6
1939  2    -16.1
1939  3     -4.1
1939  4      6.8
1939  5     12.8
1939  6     17.7
1939  7     24.1
1939  8     23.3
1939  9     13.6
1939 10      4.9
1939 11     -7.1
1939 12    -14.5
1940  1    -21.7
1940  2    -15.4
1940  3     -5.4
1940  4      4.6
1940  5     12.8
1940  6     17.9
1940  7     22.7
1940  8     19.1
1940  9     14.8
1940 10      5.5
1940 11     -7.0
1940 12    -17.3
1941  1    -20.2
1941  2    -16.6
1941  3     -9.4
1941  4      2.5
1941  5     11.8
1941  6     20.4
1941  7     21.8
1941  8     20.0
1941  9     14.4
1941 10      4.5
1941 11     -4.1
1941 12    -16.7
1942  1    -18.9
1942  2    -17.7
1942  3     -3.0
1942  4      4.1
1942  5     11.3
1942  6     19.8
1942  7     21.6
1942  8     20.5
1942  9     13.1
1942 10      5.3
1942 11     -6.1
1942 12    -16.2
1943  1    -19.4
1943  2    -13.9
1943  3     -3.1
1943  4      5.7
1943  5     14.6
1943  6     20.2
1943  7     23.6
1943  8     20.8
1943  9     15.0
1943 10      6.6
1943 11     -7.3
1943 12    -15.9
1944  1    -19.4
1944  2    -15.0
1944  3     -4.7
1944  4      5.1
1944  5     12.3
1944  6     18.8
1944  7     23.4
1944  8     20.8
1944  9     14.9
1944 10      5.1
1944 11     -8.8
1944 12    -18.8
1945  1    -20.4
1945  2    -17.1
1945  3     -6.5
1945  4      5.4
1945  5     11.9
1945  6     18.4
1945  7     22.3
1945  8     21.8
1945  9     13.7
1945 10      5.1
1945 11     -7.2
1945 12    -18.1
1946  1    -16.0
1946  2    -12.2
1946  3     -8.1
1946  4      7.3
1946  5     13.0
1946  6     20.1
1946  7     22.9
1946  8     21.5
1946  9     14.5
1946 10      6.7
1946 11     -3.8
1946 12    -17.4
1947  1    -20.6
1947  2    -20.4
1947  3     -9.7
1947  4      5.4
1947  5     12.8
1947  6     18.7
1947  7     21.3
1947  8     19.6
1947  9     14.4
1947 10      5.5
1947 11    -12.6
1947 12    -24.7
1948  1    -21.3
1948  2    -16.9
1948  3     -5.5
1948  4      8.6
1948  5     12.0
1948  6     18.6
1948  7     22.2
1948  8     21.1
1948  9     12.7
1948 10      4.5
1948 11     -6.6
1948 12    -13.2
1949  1    -16.7
1949  2    -15.5
1949  3     -8.6
1949  4      5.1
1949  5     14.3
1949  6     19.9
1949  7     23.8
1949  8     22.0
1949  9     14.1
1949 10      6.7
1949 11     -6.6
1949 12    -18.3
1950  1    -19.8
1950  2    -14.6
1950  3     -4.4
1950  4      8.0
1950  5     14.1
1950  6     18.4
1950  7     23.7
1950  8     22.8
1950  9     13.5
1950 10      4.9
1950 11     -9.0
1950 12    -18.7
1951  1    -21.2
1951  2    -15.0
1951  3     -7.3
1951  4      5.2
1951  5     14.2
1951  6     18.2
1951  7     22.9
1951  8     21.5
1951  9     12.0
1951 10      5.2
1951 11     -4.4
1951 12    -11.7
1952  1    -19.1
1952  2    -18.7
1952  3     -4.7
1952  4      5.6
1952  5     13.5
1952  6     20.3
1952  7     22.7
1952  8     21.0
1952  9     13.4
1952 10      6.3
1952 11     -8.5
1952 12    -19.1
1953  1    -22.6
1953  2    -15.2
1953  3     -3.8
1953  4      4.9
1953  5     12.3
1953  6     20.0
1953  7     22.5
1953  8     20.6
1953  9     13.5
1953 10      6.7
1953 11     -7.9
1953 12    -14.7
1954  1    -19.1
1954  2    -13.4
1954  3     -6.3
1954  4      5.6
1954  5     11.2
1954  6     17.6
1954  7     21.9
1954  8     21.5
1954  9     14.4
1954 10      4.8
1954 11     -3.6
1954 12    -17.1
1955  1    -17.4
1955  2    -15.9
1955  3     -8.0
1955  4      3.5
1955  5     12.9
1955  6     19.5
1955  7     23.0
1955  8     22.5
1955  9     15.5
1955 10      5.8
1955 11     -5.1
1955 12    -10.7
1956  1    -21.8
1956  2    -18.0
1956  3     -7.0
1956  4      4.0
1956  5     13.2
1956  6     18.5
1956  7     21.3
1956  8     21.0
1956  9     15.2
1956 10      6.2
1956 11     -9.7
1956 12    -19.8
1957  1    -18.5
1957  2    -20.0
1957  3    -11.3
1957  4      5.9
1957  5     13.9
1957  6     19.6
1957  7     21.5
1957  8     19.4
1957  9     12.1
1957 10      5.5
1957 11     -3.2
1957 12    -15.4
1958  1    -22.6
1958  2    -16.1
1958  3     -7.1
1958  4      5.2
1958  5     13.7
1958  6     20.6
1958  7     24.2
1958  8     20.3
1958  9     15.5
1958 10      5.4
1958 11     -3.1
1958 12    -12.0
1959  1    -19.2
1959  2     -9.5
1959  3      0.8
1959  4      7.9
1959  5     15.2
1959  6     19.7
1959  7     22.0
1959  8     22.5
1959  9     16.5
1959 10      7.8
1959 11     -5.8
1959 12    -14.1
1960  1    -20.0
1960  2    -10.2
1960  3     -4.4
1960  4      5.4
1960  5     11.9
1960  6     19.0
1960  7     23.1
1960  8     21.4
1960  9     16.0
1960 10      6.1
1960 11     -4.9
1960 12    -17.8
1961  1    -20.2
1961  2    -15.8
1961  3     -2.8
1961  4      6.9
1961  5     13.5
1961  6     21.1
1961  7     23.7
1961  8     22.0
1961  9     16.3
1961 10      5.8
1961 11     -2.8
1961 12    -13.9
1962  1    -16.4
1962  2    -11.6
1962  3     -5.4
1962  4      6.0
1962  5     13.8
1962  6     20.2
1962  7     23.5
1962  8     21.3
1962  9     15.4
1962 10      5.4
1962 11     -7.4
1962 12    -12.7
1963  1    -21.7
1963  2    -15.3
1963  3     -2.7
1963  4      6.8
1963  5     15.1
1963  6     20.8
1963  7     22.5
1963  8     21.7
1963  9     14.6
1963 10      5.1
1963 11     -6.5
1963 12    -13.5
1964  1    -17.6
1964  2    -18.8
1964  3     -3.1
1964  4      6.5
1964  5     16.3
1964  6     19.0
1964  7     22.1
1964  8     21.0
1964  9     12.9
1964 10      5.5
1964 11     -4.6
1964 12    -13.9
1965  1    -19.1
1965  2    -17.9
1965  3     -5.7
1965  4      4.1
1965  5     13.7
1965  6     20.8
1965  7     22.3
1965  8     20.6
1965  9     15.1
1965 10      7.0
1965 11     -6.4
1965 12    -19.0
1966  1    -18.8
1966  2    -13.1
1966  3     -5.3
1966  4      4.9
1966  5     15.5
1966  6     20.2
1966  7     22.0
1966  8     21.4
1966  9     13.3
1966 10      8.5
1966 11     -5.6
1966 12    -17.4
1967  1    -15.3
1967  2    -11.7
1967  3     -2.5
1967  4      7.6
1967  5     16.8
1967  6     19.0
1967  7     23.7
1967  8     22.7
1967  9     14.8
1967 10      8.2
1967 11     -7.1
1967 12    -18.1
1968  1    -19.8
1968  2    -16.9
1968  3     -3.4
1968  4      9.5
1968  5     15.0
1968  6     20.3
1968  7     23.6
1968  8     21.4
1968  9     14.0
1968 10      5.5
1968 11     -4.6
1968 12    -12.1
1969  1    -19.7
1969  2    -17.2
1969  3     -5.1
1969  4      5.8
1969  5     12.7
1969  6     17.8
1969  7     22.7
1969  8     20.7
1969  9     14.0
1969 10      5.5
1969 11     -7.7
1969 12    -20.2
1970  1    -23.3
1970  2    -15.9
1970  3     -9.8
1970  4      7.7
1970  5     16.0
1970  6     21.5
1970  7     23.0
1970  8     22.0
1970  9     14.7
1970 10      6.1
1970 11     -4.0
1970 12    -14.0
1971  1    -16.0
1971  2    -13.6
1971  3     -6.3
1971  4      7.0
1971  5     13.8
1971  6     20.5
1971  7     21.9
1971  8     20.2
1971  9     14.8
1971 10      7.3
1971 11     -2.2
1971 12    -13.9
1972  1    -16.2
1972  2    -15.6
1972  3     -2.1
1972  4      6.7
1972  5     13.1
1972  6     18.7
1972  7     23.5
1972  8     19.5
1972  9     13.3
1972 10      5.0
1972 11     -7.2
1972 12    -15.7
1973  1    -17.3
1973  2    -15.2
1973  3     -6.4
1973  4      5.8
1973  5     13.6
1973  6     20.7
1973  7     24.7
1973  8     21.2
1973  9     16.3
1973 10      5.2
1973 11     -5.1
1973 12    -15.3
1974  1    -18.1
1974  2    -16.0
1974  3     -5.3
1974  4      5.4
1974  5     13.7
1974  6     18.2
1974  7     24.3
1974  8     21.5
1974  9     15.5
1974 10      3.8
1974 11     -5.9
1974 12    -15.8
1975  1    -15.5
1975  2    -13.0
1975  3     -1.8
1975  4     10.7
1975  5     15.6
1975  6     21.4
1975  7     22.4
1975  8     22.5
1975  9     16.5
1975 10      7.0
1975 11     -1.6
1975 12    -13.9
1976  1    -16.1
1976  2    -11.3
1976  3     -3.9
1976  4      5.6
1976  5     13.8
1976  6     19.3
1976  7     24.2
1976  8     19.7
1976  9     14.8
1976 10      5.1
1976 11     -8.9
1976 12    -18.4
1977  1    -24.0
1977  2    -16.8
1977  3     -3.1
1977  4      6.1
1977  5     17.1
1977  6     19.7
1977  7     24.1
1977  8     20.7
1977  9     15.1
1977 10      7.3
1977 11     -5.2
1977 12    -16.4
1978  1    -19.6
1978  2    -17.9
1978  3     -3.4
1978  4      7.1
1978  5     13.8
1978  6     22.5
1978  7     23.3
1978  8     21.1
1978  9     15.9
1978 10      4.2
1978 11     -2.3
1978 12    -14.9
1979  1    -16.7
1979  2    -14.0
1979  3     -3.4
1979  4      4.5
1979  5     16.1
1979  6     21.1
1979  7     23.0
1979  8     20.8
1979  9     14.6
1979 10      7.0
1979 11     -6.5
1979 12    -11.3
1980  1    -21.1
1980  2    -15.7
1980  3     -4.1
1980  4      4.2
1980  5     14.7
1980  6     21.5
1980  7     22.7
1980  8     22.0
1980  9     14.0
1980 10      3.8
1980 11     -4.1
1980 12    -16.4
1981  1    -19.5
1981  2    -13.7
1981  3     -2.3
1981  4      9.6
1981  5     14.5
1981  6     20.1
1981  7     24.9
1981  8     20.2
1981  9     14.4
1981 10      5.9
1981 11     -8.3
1981 12    -11.9
1982  1    -16.4
1982  2    -11.4
1982  3     -2.8
1982  4     10.1
1982  5     15.4
1982  6     21.9
1982  7     24.6
1982  8     23.5
1982  9     14.7
1982 10      6.2
1982 11     -3.6
1982 12    -11.8
1983  1    -15.4
1983  2    -14.6
1983  3     -0.9
1983  4      9.7
1983  5     14.3
1983  6     17.3
1983  7     21.8
1983  8     22.0
1983  9     16.3
1983 10      5.0
1983 11     -3.0
1983 12    -14.5
1984  1    -19.4
1984  2    -15.8
1984  3     -7.2
1984  4      6.5
1984  5     16.2
1984  6     20.7
1984  7     22.9
1984  8     22.0
1984  9     14.5
1984 10      5.0
1984 11     -3.6
1984 12    -13.2
1985  1    -20.6
1985  2    -15.1
1985  3     -4.3
1985  4      7.9
1985  5     16.3
1985  6     20.7
1985  7     22.7
1985  8     22.5
1985  9     14.5
1985 10      7.4
1985 11     -6.2
1985 12    -18.8
1986  1    -19.7
1986  2    -13.7
1986  3     -2.0
1986  4      6.3
1986  5     14.9
1986  6     21.4
1986  7     23.0
1986  8     20.5
1986  9     15.0
1986 10      4.9
1986 11     -4.9
1986 12    -11.7
1987  1    -19.6
1987  2    -13.4
1987  3     -6.1
1987  4      7.0
1987  5     14.0
1987  6     20.7
1987  7     22.4
1987  8     21.8
1987  9     14.6
1987 10      6.7
1987 11     -7.5
1987 12    -13.3
1988  1    -14.2
1988  2    -15.5
1988  3     -4.0
1988  4      6.6
1988  5     13.9
1988  6     21.6
1988  7     23.1
1988  8     22.6
1988  9     15.4
1988 10      6.8
1988 11     -4.0
1988 12    -15.3
1989  1    -15.7
1989  2    -10.3
1989  3     -0.5
1989  4      8.4
1989  5     14.9
1989  6     20.6
1989  7     22.6
1989  8     21.9
1989  9     14.6
1989 10      7.0
1989 11     -3.6
1989 12    -13.3
1990  1    -21.2
1990  2    -10.2
1990  3      2.2
1990  4      7.4
1990  5     15.5
1990  6     20.8
1990  7     23.4
1990  8     22.2
1990  9     14.7
1990 10     10.0
1990 11     -1.1
1990 12    -10.6
1991  1    -17.8
1991  2    -11.7
1991  3     -3.7
1991  4      7.8
1991  5     16.1
1991  6     20.1
1991  7     22.1
1991  8     23.4
1991  9     14.8
1991 10      7.2
1991 11     -2.8
1991 12    -14.5
1992  1    -14.8
1992  2    -11.2
1992  3     -1.4
1992  4      7.5
1992  5     14.5
1992  6     18.8
1992  7     23.3
1992  8     21.4
1992  9     14.1
1992 10      7.5
1992 11     -6.2
1992 12    -15.0
1993  1    -17.8
1993  2    -10.7
1993  3     -0.8
1993  4      6.5
1993  5     15.4
1993  6     19.1
1993  7     23.3
1993  8     20.7
1993  9     15.2
1993 10      6.4
1993 11     -5.7
1993 12    -14.3
1994  1    -20.2
1994  2    -13.3
1994  3     -4.2
1994  4      8.9
1994  5     14.5
1994  6     22.8
1994  7     24.6
1994  8     22.9
1994  9     16.1
1994 10      7.0
1994 11     -1.9
1994 12    -15.4
1995  1    -14.7
1995  2     -9.9
1995  3     -1.9
1995  4      6.7
1995  5     13.7
1995  6     22.0
1995  7     23.5
1995  8     21.7
1995  9     15.6
1995 10      8.5
1995 11     -2.6
1995 12    -11.5
1996  1    -14.9
1996  2    -10.2
1996  3     -2.5
1996  4      7.6
1996  5     17.0
1996  6     21.4
1996  7     23.2
1996  8     21.1
1996  9     14.0
1996 10      5.2
1996 11     -6.6
1996 12    -14.5
1997  1    -17.1
1997  2    -10.0
1997  3     -2.0
1997  4      8.2
1997  5     14.4
1997  6     22.1
1997  7     25.2
1997  8     22.2
1997  9     14.3
1997 10      4.3
1997 11     -2.1
1997 12    -10.6
1998  1    -18.8
1998  2     -7.5
1998  3      0.3
1998  4     11.9
1998  5     17.4
1998  6     20.8
1998  7     23.8
1998  8     21.5
1998  9     16.4
1998 10      9.1
1998 11     -8.5
1998 12    -12.6
1999  1    -14.3
1999  2    -10.4
1999  3     -7.0
1999  4      7.4
1999  5     13.4
1999  6     20.0
1999  7     25.3
1999  8     21.1
1999  9     15.3
1999 10      5.4
1999 11     -3.9
1999 12    -13.5
2000  1    -19.9
2000  2    -14.6
2000  3     -2.3
2000  4      6.9
2000  5     16.2
2000  6     23.2
2000  7     24.7
2000  8     23.3
2000  9     17.0
2000 10      6.0
2000 11     -7.2
2000 12    -18.5
2001  1    -23.0
2001  2    -16.8
2001  3     -4.6
2001  4      8.3
2001  5     16.8
2001  6     22.6
2001  7     24.8
2001  8     21.9
2001  9     15.9
2001 10      8.6
2001 11     -2.0
2001 12    -13.6
2002  1    -13.8
2002  2     -7.3
2002  3      1.2
2002  4      8.9
2002  5     17.4
2002  6     19.9
2002  7     23.7
2002  8     20.4
2002  9     16.9
2002 10      4.3
2002 11     -8.8
2002 12    -14.7
2003  1    -15.2
2003  2     -8.6
2003  3      0.2
2003  4     10.1
2003  5     16.5
2003  6     21.2
2003  7     22.4
2003  8     21.4
2003  9     16.1
2003 10      7.7
2003 11     -4.5
2003 12    -13.0
2004  1    -15.8
2004  2    -10.6
2004  3     -2.0
2004  4      7.5
2004  5     15.5
2004  6     23.2
2004  7     23.0
2004  8     21.9
2004  9     16.8
2004 10      8.9
2004 11     -1.3
2004 12    -15.5
2005  1    -16.5
2005  2    -16.9
2005  3     -4.1
2005  4      7.9
2005  5     14.1
2005  6     21.9
2005  7     23.3
2005  8     22.5
2005  9     16.5
2005 10      8.0
2005 11     -2.2
2005 12    -16.5
2006  1    -17.5
2006  2    -12.6
2006  3     -2.7
2006  4      5.5
2006  5     16.6
2006  6     20.1
2006  7     23.5
2006  8     23.0
2006  9     16.6
2006 10      7.6
2006 11     -4.3
2006 12    -11.9
2007  1    -11.1
2007  2     -6.8
2007  3     -3.1
2007  4      7.2
2007  5     14.9
2007  6     23.4
2007  7     23.3
2007  8     22.8
2007  9     16.9
2007 10      7.6
2007 11     -3.4
2007 12    -10.1
2008  1    -17.5
2008  2    -10.5
2008  3      2.9
2008  4     11.5
2008  5     14.4
2008  6     22.4
2008  7     24.5
2008  8     23.4
2008  9     16.6
2008 10      8.6
2008 11     -4.2
2008 12    -11.1
2009  1    -15.8
2009  2    -11.3
2009  3     -3.7
2009  4      9.8
2009  5     18.3
2009  6     19.0
2009  7     22.7
2009  8     22.3
2009  9     15.8
2009 10      7.3
2009 11     -6.8
2009 12    -16.6
2010  1    -17.1
2010  2    -15.6
2010  3     -7.6
2010  4      4.1
2010  5     15.8
2010  6     25.5
2010  7     23.5
2010  8     22.2
2010  9     16.7
2010 10      6.8
2010 11     -3.5
2010 12    -16.0
2011  1    -20.5
2011  2    -11.6
2011  3     -3.4
2011  4      7.7
2011  5     14.9
2011  6     21.6
2011  7     24.5
2011  8     23.0
2011  9     15.0
2011 10      9.2
2011 11     -3.0
2011 12    -13.7
2012  1    -17.9
2012  2    -12.3
2012  3     -3.3
2012  4      7.8
2012  5     16.0
2012  6     21.5
2012  7     24.0
2012  8     21.9
2012  9     16.8
2012 10      6.8
2012 11     -4.9
2012 12    -19.2
2013  1    -20.8
2013  2    -16.6
2013  3     -7.5
2013  4      4.5
2013  5     18.0
2013  6     21.6
2013  7     24.0
2013  8     22.9
2013  9     16.1
2013 10      7.5
2013 11     -2.4
2013 12    -14.0
2014  1    -18.0
2014  2    -14.9
2014  3     -1.0
2014  4     10.4
2014  5     14.6
2014  6     22.9
2014  7     23.1
2014  8     22.5
2014  9     16.0
2014 10      6.8
2014 11     -1.5
2014 12    -16.7
