# Supplementary material for: The long-range correlation and evolution law of centennial-scale temperatures in Northeast China
Source: PLoS One. 2018 Jun 6;13(6):e0198238. doi: 10.1371/journal.pone.0198238 (PMC5991411; doi:10.1371/journal.pone.0198238)
Supplement: S1 Data — (ZIP) [file pone.0198238.s001.zip › dataset/shenyang.txt]

1909  1    -13.1
1909  2    -10.8
1909  3     -5.3
1909  4      5.0
1909  5     13.8
1909  6     19.2
1909  7     23.5
1909  8     22.4
1909  9     15.5
1909 10      6.7
1909 11     -0.7
1909 12    -11.7
1910  1    -15.5
1910  2    -10.8
1910  3     -3.6
1910  4      6.6
1910  5     14.5
1910  6     19.0
1910  7     23.9
1910  8     21.9
1910  9     15.1
1910 10      9.3
1910 11     -3.2
1910 12    -14.1
1911  1    -14.7
1911  2    -12.9
1911  3     -5.7
1911  4      5.7
1911  5     14.3
1911  6     19.7
1911  7     21.8
1911  8     21.6
1911  9     17.4
1911 10      6.7
1911 11     -0.7
1911 12    -10.8
1912  1    -12.6
1912  2     -6.2
1912  3     -2.3
1912  4      7.1
1912  5     12.2
1912  6     20.5
1912  7     23.0
1912  8     22.2
1912  9     13.1
1912 10      4.5
1912 11     -5.3
1912 12    -14.5
1913  1    -15.7
1913  2    -10.8
1913  3     -3.0
1913  4      8.0
1913  5     13.8
1913  6     18.7
1913  7     22.5
1913  8     22.3
1913  9     16.1
1913 10      7.4
1913 11     -1.8
1913 12    -11.9
1914  1    -10.4
1914  2     -9.3
1914  3     -1.3
1914  4      8.1
1914  5     16.8
1914  6     20.9
1914  7     23.4
1914  8     22.8
1914  9     16.2
1914 10     10.2
1914 11     -5.6
1914 12    -14.0
1915  1    -18.4
1915  2    -13.2
1915  3     -4.8
1915  4      4.7
1915  5     13.3
1915  6     19.0
1915  7     23.4
1915  8     21.5
1915  9     14.8
1915 10      8.0
1915 11     -0.5
1915 12     -6.9
1916  1    -11.9
1916  2    -10.8
1916  3     -5.7
1916  4      5.5
1916  5     14.0
1916  6     19.7
1916  7     23.9
1916  8     23.8
1916  9     15.6
1916 10      8.8
1916 11     -0.5
1916 12    -11.9
1917  1    -18.0
1917  2    -10.6
1917  3     -1.4
1917  4      7.2
1917  5     13.1
1917  6     22.9
1917  7     24.5
1917  8     23.1
1917  9     15.9
1917 10      8.2
1917 11     -3.2
1917 12    -16.1
1918  1    -15.3
1918  2     -7.9
1918  3      0.4
1918  4      8.1
1918  5     13.4
1918  6     20.2
1918  7     23.4
1918  8     22.7
1918  9     15.5
1918 10      8.8
1918 11     -2.6
1918 12    -11.7
1919  1    -16.3
1919  2     -7.0
1919  3     -0.9
1919  4      6.2
1919  5     13.8
1919  6     20.3
1919  7     26.5
1919  8     24.1
1919  9     16.5
1919 10      8.3
1919 11     -1.7
1919 12    -10.4
1920  1    -12.0
1920  2    -15.7
1920  3      0.8
1920  4      9.2
1920  5     17.6
1920  6     20.7
1920  7     25.8
1920  8     23.0
1920  9     15.1
1920 10     10.1
1920 11     -1.1
1920 12     -9.7
1921  1    -11.3
1921  2     -8.7
1921  3     -2.5
1921  4      6.9
1921  5     15.0
1921  6     20.8
1921  7     23.3
1921  8     23.0
1921  9     15.2
1921 10      7.8
1921 11     -3.3
1921 12     -9.0
1922  1    -19.4
1922  2     -4.7
1922  3     -1.2
1922  4      9.8
1922  5     14.1
1922  6     21.4
1922  7     23.7
1922  8     22.3
1922  9     15.3
1922 10     10.1
1922 11     -6.2
1922 12    -10.1
1923  1    -13.5
1923  2    -10.1
1923  3     -0.3
1923  4      6.1
1923  5     14.6
1923  6     19.7
1923  7     23.3
1923  8     23.1
1923  9     14.8
1923 10      7.1
1923 11     -3.1
1923 12    -10.9
1924  1    -12.7
1924  2    -10.7
1924  3     -3.5
1924  4      6.8
1924  5     14.8
1924  6     20.9
1924  7     23.9
1924  8     23.9
1924  9     16.9
1924 10      7.7
1924 11     -3.2
1924 12    -10.5
1925  1    -12.9
1925  2    -10.2
1925  3     -3.5
1925  4      8.5
1925  5     14.8
1925  6     21.6
1925  7     23.7
1925  8     22.3
1925  9     17.3
1925 10      9.3
1925 11      1.2
1925 12    -11.3
1926  1    -12.3
1926  2     -7.5
1926  3     -0.6
1926  4      7.0
1926  5     17.7
1926  6     21.7
1926  7     24.6
1926  8     23.3
1926  9     16.9
1926 10      5.9
1926 11     -0.4
1926 12    -14.6
1927  1    -12.4
1927  2     -9.6
1927  3     -2.7
1927  4      9.2
1927  5     12.9
1927  6     20.9
1927  7     24.1
1927  8     22.0
1927  9     17.6
1927 10      8.4
1927 11      0.9
1927 12    -12.2
1928  1    -14.7
1928  2    -11.2
1928  3     -0.8
1928  4      9.6
1928  5     14.7
1928  6     20.1
1928  7     23.5
1928  8     23.3
1928  9     16.6
1928 10      7.9
1928 11     -1.6
1928 12    -11.2
1929  1    -13.9
1929  2    -10.2
1929  3     -0.8
1929  4      6.7
1929  5     14.8
1929  6     22.2
1929  7     24.0
1929  8     22.8
1929  9     16.3
1929 10      8.3
1929 11     -0.6
1929 12    -11.1
1930  1    -14.7
1930  2     -7.7
1930  3      1.2
1930  4      9.1
1930  5     16.5
1930  6     21.2
1930  7     24.0
1930  8     23.0
1930  9     16.4
1930 10      8.5
1930 11     -6.1
1930 12     -9.9
1931  1    -13.7
1931  2    -12.3
1931  3     -0.5
1931  4      5.6
1931  5     14.2
1931  6     19.6
1931  7     22.6
1931  8     22.3
1931  9     17.2
1931 10      8.0
1931 11      0.3
1931 12    -10.9
1932  1     -8.2
1932  2    -14.6
1932  3     -2.9
1932  4      7.2
1932  5     14.8
1932  6     21.0
1932  7     24.2
1932  8     22.2
1932  9     17.5
1932 10      8.4
1932 11      0.0
1932 12     -8.0
1933  1    -15.6
1933  2    -13.2
1933  3     -6.3
1933  4      7.7
1933  5     16.0
1933  6     20.3
1933  7     24.7
1933  8     22.1
1933  9     17.4
1933 10      8.7
1933 11     -1.9
1933 12    -10.3
1934  1    -19.6
1934  2     -8.8
1934  3     -3.9
1934  4      6.3
1934  5     15.9
1934  6     19.7
1934  7     23.2
1934  8     21.9
1934  9     16.2
1934 10      7.9
1934 11     -0.6
1934 12     -6.4
1935  1    -11.3
1935  2     -5.0
1935  3      0.9
1935  4      8.7
1935  5     15.2
1935  6     19.1
1935  7     23.7
1935  8     23.3
1935  9     17.7
1935 10     10.7
1935 11     -2.6
1935 12    -14.8
1936  1    -17.6
1936  2    -14.8
1936  3     -4.4
1936  4      6.3
1936  5     14.8
1936  6     19.5
1936  7     23.8
1936  8     22.4
1936  9     17.0
1936 10      8.8
1936 11     -1.1
1936 12     -9.1
1937  1    -11.4
1937  2     -9.9
1937  3     -3.2
1937  4      6.7
1937  5     14.5
1937  6     21.3
1937  7     24.9
1937  8     23.4
1937  9     17.4
1937 10      9.7
1937 11     -0.6
1937 12    -12.4
1938  1    -14.9
1938  2     -8.6
1938  3      1.7
1938  4      9.6
1938  5     13.9
1938  6     20.7
1938  7     24.2
1938  8     23.6
1938  9     15.7
1938 10     10.6
1938 11     -1.8
1938 12    -11.9
1939  1    -13.9
1939  2     -8.0
1939  3      0.1
1939  4      9.7
1939  5     15.0
1939  6     19.9
1939  7     25.6
1939  8     24.7
1939  9     15.9
1939 10      9.2
1939 11      0.1
1939 12     -6.8
1940  1    -16.5
1940  2     -8.4
1940  3      0.7
1940  4      7.6
1940  5     16.0
1940  6     20.1
1940  7     25.0
1940  8     20.9
1940  9     17.5
1940 10     10.3
1940 11      0.0
1940 12    -10.1
1941  1    -12.8
1941  2     -9.7
1941  3     -2.3
1941  4      6.6
1941  5     15.4
1941  6     21.6
1941  7     23.7
1941  8     21.8
1941  9     16.4
1941 10      8.3
1941 11      1.3
1941 12     -9.9
1942  1    -14.0
1942  2    -11.5
1942  3      1.2
1942  4      7.8
1942  5     14.2
1942  6     23.6
1942  7     24.2
1942  8     22.5
1942  9     16.8
1942 10      9.2
1942 11     -0.7
1942 12    -10.9
1943  1    -15.0
1943  2     -8.1
1943  3      1.3
1943  4      8.4
1943  5     16.3
1943  6     21.5
1943  7     26.0
1943  8     23.4
1943  9     17.4
1943 10     10.4
1943 11     -0.4
1943 12     -8.8
1944  1    -12.4
1944  2     -8.4
1944  3      0.3
1944  4      9.1
1944  5     15.2
1944  6     20.6
1944  7     26.2
1944  8     23.3
1944  9     17.9
1944 10      9.4
1944 11     -2.6
1944 12    -13.3
1945  1    -15.5
1945  2    -14.0
1945  3     -2.4
1945  4      9.4
1945  5     13.0
1945  6     20.1
1945  7     24.1
1945  8     23.9
1945  9     16.9
1945 10      8.5
1945 11     -3.2
1945 12    -12.9
1946  1    -11.4
1946  2     -6.9
1946  3     -4.0
1946  4      8.8
1946  5     14.4
1946  6     21.6
1946  7     24.2
1946  8     23.0
1946  9     16.9
1946 10      9.7
1946 11      1.4
1946 12    -12.6
1947  1    -15.7
1947  2    -14.0
1947  3     -4.9
1947  4      8.5
1947  5     15.1
1947  6     19.9
1947  7     23.2
1947  8     22.0
1947  9     16.7
1947 10      8.6
1947 11     -5.1
1947 12    -19.1
1948  1    -14.3
1948  2     -9.7
1948  3     -0.2
1948  4     11.0
1948  5     14.6
1948  6     21.8
1948  7     24.2
1948  8     23.5
1948  9     15.1
1948 10      6.7
1948 11     -2.0
1948 12     -7.0
1949  1    -11.1
1949  2     -6.8
1949  3     -2.0
1949  4      7.8
1949  5     16.6
1949  6     21.3
1949  7     23.5
1949  8     22.9
1949  9     17.3
1949 10     10.0
1949 11     -0.6
1949 12    -11.0
1950  1    -13.3
1950  2     -8.5
1950  3      0.4
1950  4     10.5
1950  5     16.4
1950  6     20.9
1950  7     24.9
1950  8     24.5
1950  9     16.4
1950 10      9.1
1950 11     -2.5
1950 12     -9.7
1951  1    -12.6
1951  2    -10.1
1951  3     -2.7
1951  4      7.7
1951  5     17.1
1951  6     19.9
1951  7     24.2
1951  8     23.1
1951  9     14.9
1951 10      9.5
1951 11     -0.2
1951 12     -5.7
1952  1    -11.9
1952  2    -13.8
1952  3     -0.5
1952  4      8.4
1952  5     16.9
1952  6     21.4
1952  7     24.9
1952  8     22.5
1952  9     16.3
1952 10      9.4
1952 11     -1.9
1952 12    -12.1
1953  1    -15.1
1953  2     -9.9
1953  3      1.0
1953  4      7.7
1953  5     14.4
1953  6     20.4
1953  7     24.7
1953  8     21.6
1953  9     16.1
1953 10     10.4
1953 11     -2.6
1953 12     -8.0
1954  1    -11.4
1954  2     -7.8
1954  3     -2.8
1954  4      8.0
1954  5     14.1
1954  6     19.6
1954  7     22.5
1954  8     23.7
1954  9     16.5
1954 10      8.4
1954 11      1.2
1954 12    -14.9
1955  1    -14.2
1955  2     -7.6
1955  3     -2.9
1955  4      7.3
1955  5     15.0
1955  6     21.5
1955  7     23.8
1955  8     24.4
1955  9     18.6
1955 10      8.6
1955 11      0.6
1955 12     -5.1
1956  1    -13.9
1956  2    -10.7
1956  3     -2.3
1956  4      7.8
1956  5     15.3
1956  6     20.4
1956  7     24.0
1956  8     23.0
1956  9     18.0
1956 10      9.7
1956 11     -5.9
1956 12    -15.3
1957  1    -14.7
1957  2    -14.1
1957  3     -6.0
1957  4      8.6
1957  5     15.7
1957  6     20.7
1957  7     22.4
1957  8     22.1
1957  9     14.8
1957 10      9.2
1957 11      2.6
1957 12     -9.0
1958  1    -13.7
1958  2     -9.9
1958  3     -0.9
1958  4      9.0
1958  5     16.0
1958  6     21.2
1958  7     25.5
1958  8     22.0
1958  9     17.7
1958 10      8.5
1958 11      0.2
1958 12     -4.3
1959  1    -12.2
1959  2     -4.4
1959  3      3.5
1959  4      8.8
1959  5     17.5
1959  6     21.0
1959  7     23.7
1959  8     24.2
1959  9     17.7
1959 10     11.0
1959 11     -3.5
1959 12     -7.7
1960  1    -13.4
1960  2     -3.2
1960  3      0.9
1960  4      8.4
1960  5     14.9
1960  6     20.1
1960  7     24.7
1960  8     22.9
1960  9     18.1
1960 10      9.6
1960 11     -0.5
1960 12     -9.7
1961  1    -11.5
1961  2     -6.3
1961  3      1.2
1961  4     10.1
1961  5     15.8
1961  6     22.1
1961  7     25.0
1961  8     23.7
1961  9     17.5
1961 10      9.1
1961 11      2.3
1961 12     -8.2
1962  1    -10.6
1962  2     -8.9
1962  3     -0.8
1962  4      7.6
1962  5     16.2
1962  6     20.5
1962  7     24.1
1962  8     22.6
1962  9     16.4
1962 10      8.2
1962 11     -3.0
1962 12     -6.3
1963  1    -16.4
1963  2     -7.9
1963  3      1.6
1963  4      9.0
1963  5     16.3
1963  6     22.1
1963  7     24.1
1963  8     24.4
1963  9     17.0
1963 10      7.8
1963 11     -1.3
1963 12     -7.5
1964  1    -11.4
1964  2    -13.7
1964  3     -0.4
1964  4      9.1
1964  5     18.4
1964  6     20.4
1964  7     22.7
1964  8     23.2
1964  9     16.6
1964 10      8.6
1964 11      0.8
1964 12     -8.1
1965  1    -13.4
1965  2     -8.6
1965  3     -0.7
1965  4      7.2
1965  5     16.5
1965  6     22.1
1965  7     24.4
1965  8     22.2
1965  9     17.4
1965 10     10.3
1965 11      0.2
1965 12     -9.7
1966  1    -13.4
1966  2     -5.5
1966  3     -1.1
1966  4      7.7
1966  5     16.5
1966  6     20.1
1966  7     23.2
1966  8     23.9
1966  9     15.7
1966 10     10.2
1966 11      0.5
1966 12    -12.9
1967  1    -11.8
1967  2     -9.1
1967  3      1.4
1967  4      9.2
1967  5     18.1
1967  6     19.8
1967  7     24.0
1967  8     24.2
1967  9     16.2
1967 10      9.9
1967 11     -2.0
1967 12    -13.4
1968  1    -12.8
1968  2    -12.4
1968  3      1.0
1968  4     10.1
1968  5     16.0
1968  6     19.3
1968  7     24.1
1968  8     22.2
1968  9     17.0
1968 10      8.1
1968 11      0.9
1968 12     -5.6
1969  1    -13.5
1969  2    -12.0
1969  3     -2.5
1969  4      7.2
1969  5     14.9
1969  6     19.4
1969  7     23.6
1969  8     22.7
1969  9     16.2
1969 10      8.6
1969 11     -2.7
1969 12     -9.4
1970  1    -14.7
1970  2     -7.7
1970  3     -4.9
1970  4      8.9
1970  5     16.8
1970  6     21.0
1970  7     22.9
1970  8     23.1
1970  9     16.7
1970 10      9.8
1970 11      0.8
1970 12     -9.0
1971  1    -11.1
1971  2     -8.9
1971  3     -2.9
1971  4      9.0
1971  5     16.3
1971  6     21.7
1971  7     23.6
1971  8     22.1
1971  9     16.7
1971 10      8.8
1971 11      2.2
1971 12     -9.2
1972  1    -10.3
1972  2     -9.5
1972  3      1.2
1972  4      9.1
1972  5     14.8
1972  6     20.3
1972  7     25.0
1972  8     20.8
1972  9     15.6
1972 10      8.1
1972 11     -1.4
1972 12     -6.8
1973  1     -8.0
1973  2     -7.0
1973  3      0.4
1973  4      9.8
1973  5     14.6
1973  6     20.6
1973  7     24.8
1973  8     23.2
1973  9     17.2
1973 10      7.6
1973 11      0.0
1973 12     -7.8
1974  1    -10.4
1974  2     -8.6
1974  3      0.0
1974  4      8.4
1974  5     16.0
1974  6     19.5
1974  7     24.5
1974  8     23.0
1974  9     17.4
1974 10      7.4
1974 11     -0.7
1974 12     -8.6
1975  1    -10.7
1975  2     -8.2
1975  3      1.8
1975  4     11.8
1975  5     16.9
1975  6     21.8
1975  7     23.8
1975  8     23.5
1975  9     18.8
1975 10     10.0
1975 11      3.0
1975 12     -8.6
1976  1    -10.6
1976  2     -4.8
1976  3     -0.2
1976  4      7.4
1976  5     15.3
1976  6     19.4
1976  7     22.5
1976  8     21.4
1976  9     16.3
1976 10      8.4
1976 11     -3.1
1976 12     -9.4
1977  1    -15.7
1977  2     -9.7
1977  3      0.8
1977  4      9.4
1977  5     16.4
1977  6     20.4
1977  7     24.3
1977  8     21.6
1977  9     16.6
1977 10     10.2
1977 11     -0.8
1977 12     -8.4
1978  1    -11.8
1978  2    -11.2
1978  3     -0.2
1978  4      9.1
1978  5     15.4
1978  6     22.0
1978  7     24.5
1978  8     22.5
1978  9     17.3
1978 10      7.2
1978 11      1.3
1978 12     -7.8
1979  1     -8.8
1979  2     -6.5
1979  3      1.3
1979  4      6.5
1979  5     16.2
1979  6     20.8
1979  7     22.9
1979  8     21.8
1979  9     15.6
1979 10     10.3
1979 11     -2.0
1979 12     -5.4
1980  1    -12.6
1980  2     -9.1
1980  3      0.0
1980  4      6.5
1980  5     16.1
1980  6     22.0
1980  7     23.1
1980  8     22.2
1980  9     15.7
1980 10      7.4
1980 11      3.1
1980 12    -12.3
1981  1    -14.8
1981  2     -7.9
1981  3      1.5
1981  4     11.5
1981  5     15.7
1981  6     21.9
1981  7     24.9
1981  8     22.0
1981  9     16.6
1981 10      8.4
1981 11     -3.9
1981 12     -7.2
1982  1    -11.8
1982  2     -5.3
1982  3      1.1
1982  4     10.5
1982  5     15.8
1982  6     21.1
1982  7     23.3
1982  8     24.0
1982  9     16.5
1982 10     10.4
1982 11      0.2
1982 12     -7.4
1983  1     -8.5
1983  2     -9.6
1983  3      1.5
1983  4      9.9
1983  5     16.7
1983  6     21.6
1983  7     22.8
1983  8     23.2
1983  9     18.9
1983 10      7.8
1983 11      0.6
1983 12     -7.8
1984  1    -12.6
1984  2     -9.5
1984  3     -2.8
1984  4      8.6
1984  5     17.1
1984  6     21.0
1984  7     23.6
1984  8     23.3
1984  9     16.4
1984 10      8.4
1984 11      1.1
1984 12     -8.0
1985  1    -14.0
1985  2     -8.5
1985  3     -1.5
1985  4      9.5
1985  5     16.7
1985  6     20.6
1985  7     23.3
1985  8     23.1
1985  9     16.2
1985 10     10.8
1985 11     -1.8
1985 12    -10.2
1986  1    -12.6
1986  2     -8.3
1986  3      1.7
1986  4      8.7
1986  5     15.7
1986  6     21.3
1986  7     22.3
1986  8     21.5
1986  9     16.3
1986 10      7.4
1986 11     -0.6
1986 12     -6.4
1987  1    -11.4
1987  2     -8.0
1987  3     -1.7
1987  4      8.7
1987  5     15.8
1987  6     20.3
1987  7     23.3
1987  8     22.8
1987  9     16.8
1987 10     10.3
1987 11     -1.4
1987 12     -5.2
1988  1     -8.1
1988  2     -9.0
1988  3     -0.8
1988  4      8.5
1988  5     16.2
1988  6     22.1
1988  7     24.8
1988  8     23.7
1988  9     18.1
1988 10     10.7
1988 11      0.4
1988 12     -6.7
1989  1     -9.0
1989  2     -4.9
1989  3      1.9
1989  4     10.9
1989  5     17.7
1989  6     20.3
1989  7     22.8
1989  8     23.2
1989  9     15.6
1989 10      9.5
1989 11     -0.6
1989 12     -8.0
1990  1    -14.0
1990  2     -5.3
1990  3      3.7
1990  4      9.0
1990  5     15.7
1990  6     21.2
1990  7     24.0
1990  8     23.9
1990  9     16.8
1990 10     11.3
1990 11      2.4
1990 12     -7.9
1991  1    -13.2
1991  2     -7.5
1991  3     -0.6
1991  4      9.3
1991  5     15.8
1991  6     20.4
1991  7     23.1
1991  8     24.5
1991  9     17.2
1991 10      8.8
1991 11      0.9
1991 12     -8.2
1992  1     -8.5
1992  2     -5.5
1992  3      1.5
1992  4      9.8
1992  5     16.3
1992  6     19.2
1992  7     23.4
1992  8     22.4
1992  9     15.9
1992 10      8.3
1992 11     -2.4
1992 12     -8.3
1993  1    -11.0
1993  2     -5.2
1993  3      2.4
1993  4      8.3
1993  5     17.1
1993  6     20.9
1993  7     23.2
1993  8     22.4
1993  9     17.0
1993 10      8.0
1993 11     -1.6
1993 12     -9.7
1994  1    -11.6
1994  2     -7.1
1994  3     -0.9
1994  4     12.1
1994  5     16.3
1994  6     22.9
1994  7     26.3
1994  8     24.5
1994  9     16.9
1994 10      9.5
1994 11      2.0
1994 12     -8.5
1995  1     -8.5
1995  2     -5.7
1995  3      1.4
1995  4      8.8
1995  5     14.9
1995  6     21.0
1995  7     22.4
1995  8     23.2
1995  9     16.6
1995 10     10.4
1995 11      1.9
1995 12     -7.8
1996  1    -11.3
1996  2     -7.5
1996  3      0.5
1996  4      8.7
1996  5     16.7
1996  6     21.9
1996  7     23.1
1996  8     21.9
1996  9     17.0
1996 10      8.3
1996 11     -1.7
1996 12     -5.4
1997  1    -13.2
1997  2     -6.7
1997  3      2.6
1997  4     10.4
1997  5     16.3
1997  6     22.2
1997  7     26.0
1997  8     24.9
1997  9     16.2
1997 10      7.8
1997 11      1.0
1997 12     -5.4
1998  1    -12.0
1998  2     -2.6
1998  3      3.7
1998  4     13.5
1998  5     17.5
1998  6     21.2
1998  7     24.2
1998  8     22.7
1998  9     19.0
1998 10     12.3
1998 11     -1.3
1998 12     -6.3
1999  1     -7.9
1999  2     -4.9
1999  3     -1.0
1999  4     10.5
1999  5     16.9
1999  6     21.8
1999  7     26.0
1999  8     23.4
1999  9     18.2
1999 10      9.2
1999 11      0.1
1999 12     -8.2
2000  1    -15.8
2000  2     -9.5
2000  3      1.9
2000  4      9.5
2000  5     17.8
2000  6     24.2
2000  7     26.0
2000  8     24.9
2000  9     18.8
2000 10      8.4
2000 11     -2.2
2000 12    -10.4
2001  1    -16.4
2001  2     -9.5
2001  3     -0.6
2001  4     11.0
2001  5     18.7
2001  6     23.7
2001  7     25.2
2001  8     23.1
2001  9     17.9
2001 10     11.8
2001 11      1.2
2001 12    -10.4
2002  1     -7.5
2002  2     -2.0
2002  3      4.5
2002  4     11.4
2002  5     19.2
2002  6     20.7
2002  7     25.4
2002  8     22.9
2002  9     18.8
2002 10      7.3
2002 11     -3.6
2002 12     -9.5
2003  1    -11.0
2003  2     -4.3
2003  3      1.5
2003  4     11.6
2003  5     18.3
2003  6     21.4
2003  7     23.5
2003  8     23.1
2003  9     18.3
2003 10     10.0
2003 11      0.5
2003 12     -7.5
2004  1     -9.5
2004  2     -3.4
2004  3      1.4
2004  4     12.1
2004  5     17.6
2004  6     23.4
2004  7     23.9
2004  8     22.9
2004  9     18.5
2004 10     11.7
2004 11      2.0
2004 12     -9.2
2005  1    -11.7
2005  2    -11.5
2005  3     -0.1
2005  4     10.9
2005  5     15.8
2005  6     21.7
2005  7     24.7
2005  8     23.8
2005  9     18.9
2005 10     11.0
2005 11      2.4
2005 12    -13.1
2006  1    -12.8
2006  2     -8.0
2006  3      0.6
2006  4      8.2
2006  5     18.1
2006  6     21.8
2006  7     24.5
2006  8     24.7
2006  9     18.2
2006 10     11.9
2006 11      1.0
2006 12     -6.3
2007  1     -8.6
2007  2     -0.8
2007  3      0.8
2007  4      9.6
2007  5     17.7
2007  6     23.8
2007  7     24.2
2007  8     24.0
2007  9     19.1
2007 10      9.4
2007 11     -0.1
2007 12     -7.2
2008  1    -11.7
2008  2     -7.8
2008  3      3.9
2008  4     12.2
2008  5     16.4
2008  6     21.3
2008  7     24.8
2008  8     23.5
2008  9     18.3
2008 10     11.4
2008 11      1.3
2008 12     -6.6
2009  1    -10.6
2009  2     -6.9
2009  3      0.5
2009  4     11.3
2009  5     19.1
2009  6     21.0
2009  7     23.5
2009  8     23.6
2009  9     17.5
2009 10     10.2
2009 11     -3.0
2009 12    -10.6
2010  1    -12.3
2010  2     -9.1
2010  3     -1.7
2010  4      6.6
2010  5     16.6
2010  6     22.7
2010  7     24.9
2010  8     23.0
2010  9     18.3
2010 10      8.8
2010 11      1.2
2010 12     -9.6
2011  1    -16.5
2011  2     -5.3
2011  3      0.8
2011  4      9.1
2011  5     17.2
2011  6     21.4
2011  7     25.3
2011  8     24.5
2011  9     16.9
2011 10     10.9
2011 11      0.8
2011 12     -9.5
2012  1    -13.2
2012  2     -9.2
2012  3     -0.5
2012  4     10.2
2012  5     18.3
2012  6     21.6
2012  7     24.9
2012  8     23.3
2012  9     18.1
2012 10      9.8
2012 11      0.0
2012 12    -12.8
2013  1    -13.8
2013  2     -8.6
2013  3     -0.5
2013  4      6.6
2013  5     19.0
2013  6     22.5
2013  7     25.2
2013  8     24.5
2013  9     18.0
2013 10      9.9
2013 11      2.0
2013 12     -7.3
2014  1     -8.1
2014  2     -5.3
2014  3      3.6
2014  4     13.0
2014  5     17.2
2014  6     22.5
2014  7     24.8
2014  8     24.5
2014  9     17.2
2014 10     11.1
2014 11      2.5
2014 12     -9.9
2015  1     -9.8
2015  2     -5.2
2015  3      2.5
2015  4     11.3
2015  5     17.6
2015  6     21.6
2015  7     25.0
2015  8     24.3
2015  9   -999.0
2015 10   -999.0
2015 11   -999.0
2015 12   -999.0
